# Supplementary material for: Habitat selection of black grouse in an isolated population in northern Germany—the importance of mixing dry and wet habitats
Source: PeerJ. 2022 Oct 17;10:e14161. doi: 10.7717/peerj.14161 (PMC9583852; doi:10.7717/peerj.14161)
Supplement: Supplemental Information 3 — Code description - Correlation analysis of biotope, distance and diversity variables. - Model building and model selection. (1) Univariate GLMM, (2) Multivariate GLMM, (3) Full additive GLMM, (4) Multivariate GLMM with interactions. - Visualization and export of final models’ effect plots. [file peerj-10-14161-s003.r]

library(lme4)
library(lmerTest)
library(optimx)
library(effects)
library(Hmisc)
library(cAIC4)
library(car)
library(MuMIn)
library(MASS)
library(party)
library(gridExtra)
library(latticeExtra)

setwd(".../DATA")
{dat=read.csv("rsf_table.csv", sep=";")
 dat$pb = factor(dat$pb)
 dat$anid = factor(dat$anid)
}

#=======================================================================================
# Correlation analysis, Spearman
#=======================================================================================

names(dat)
with(dat,cor.test(siveg,nveg,method="spearman"))

# Check for collinearity between independent variables, Spearman's Rho>0.7
mat.data<-as.matrix(dat)
cor(dat[,-c(1:2)], method="spearman")
rcorr(mat.data[,-c(1:2)], type="spearman")
cor.mat=round(rcorr(mat.data[,-c(1:2)], type="spearman")$r,2)
cor.mat[abs(cor.mat)<.5]=paste(".")
noquote(cor.mat)

#Calculate correlations for a selection of variables
t.data<-with(dat,data.frame(suf,g,mun,hc,r,a,u,cvbiot,nbiot,sibiot,nveg,siveg))
mat.data<-as.matrix(t.data)
rcorr(mat.data[,1:length(t.data)], type="spearman")

#=======================================================================================
# Visualization of correlations
#=======================================================================================

#correlation tree
round(cor(dat[,-c(1:2,14)],use="complete.obs", method="spearman"), 3)
#var <- c(3:ncol(dat))
var = c(3:9, 11, 13, 15, 16, 22)
v <- as.formula(paste("~", names(dat[,var]), collapse="+")) 
plot(varclus(v, data =dat[,var])) # yielding the figure below
abline(h=.3)

# PCA Biplot
bi.dat=na.omit(dat)
bi <- princomp(bi.dat[,-c(1:2,14)], cor = TRUE)
biplot(bi)


#=============================================
# univariate GLM - stepwise model building
#=============================================

names(dat)

# Positions of continuous Variables
n=ncol(dat)
varlist = names(dat)[3:n]
response <- dat$pb
datsq = subset(dat, select=-c(dw, dpuo, dbuh, dmun, dd, dg, da))
varsq = names(datsq)[3:ncol(datsq)]
datsq = dat

# null
M0 <- glmer(response ~ 1 + (1|anid), na.action=na.omit, family=binomial, data=dat)
summary(M0)

# loop for simple univariate model building
models <- lapply(varlist, function(x) {
  glmer(substitute(response ~ i + (1|anid), list(i = as.name(x))), 
      data = dat, 
      family=binomial) # binomial(link="logit")
})

# loop for squared term univariate model building [x + I(x^2)]
sqmodels <- lapply(varsq, function(x) {
  glmer(substitute(response ~ i + I(i^2) + (1|anid), list(i = as.name(x))), 
      data = datsq, 
      family=binomial)
})

## Output of model summaries
lapply(models, summary)
lapply(sqmodels, summary)

lapply(models, AIC)
lapply(sqmodels, AIC)


for(i in 1:length(models)){
  assign(paste0("M", i), models[[i]])
  if(i<=length(varsq)) assign(paste0("Msq", i), sqmodels[[i]])
}
anova(M0,  M1,  M2,  M3,  M4,  M5,  M6,  M7,  M8,  M9,  M10, M17, M18, M19, M20, M21)
anova(Msq1,  Msq2,  Msq3,  Msq4,  Msq5,  Msq6,  Msq7,  Msq8)
anova(M11, M12)
anova(M13, M14, M15, M16)


#=============================================
# multivariate GLM - model building
#=============================================

# transform distance units m to km
{ dat3 = subset(dat, select=-c(d, a, nbiot, sibiot, cvbiot, nveg, cvveg, dbuh, dmun, da))
  dat3$dw = dat3$dw/1000
  dat3$dpuo = dat3$dpuo/1000
  dat3$dd = dat3$dd/1000
  dat3$dg = dat3$dg/1000}

# full list of variables
varlist = c('dw',    'buh',    'mun',    'd',  'hc', 'r', 'g', 'a', 'dpuo', 
            'DG', 'nveg',  'siveg',  
            'dbuh',  'dmun',   'dd',     'dg', 'da')

varsq   = c('buh',   'mun',    'd',      'hc', 'r', 'g', 'a',  
            'DG', 'nveg',  'siveg')


# stepwise reduced list
varlist = c('hc')
varsq   = varlist

# loop for simple univariate model building
models <- lapply(varlist, function(x) {
  glmer(substitute(response ~ dpuo + I(dpuo^2) + siveg + I(siveg^2) + dw + I(dw^2) + dd + I(dd^2) + r + I(r^2) + buh + I(buh^2) + DG + dg + I(dg^2) + mun + I(mun^2) + 
                     i + (1|anid), list(i = as.name(x))), 
        data = dat3,
        family=binomial)
})

# loop for squared term univariate model building [x + I(x^2)]
sqmodels <- lapply(varsq, function(x) {
  glmer(substitute(response ~ dpuo + I(dpuo^2) + siveg + I(siveg^2) + dw + I(dw^2) + dd + I(dd^2) + r + I(r^2) + buh + I(buh^2) + DG + dg + I(dg^2) + mun + I(mun^2) + 
                     i + I(i^2) + (1|anid), list(i = as.name(x))), 
        data = dat3, 
        family=binomial)
})

# Output summaries for model selection
data.frame(i="_", frml=unlist(lapply(models,function(x){as.character(formula(x)[[3]])[2]})), 
           i="_", M=paste0("M",1:length(models)), 
           i="_", npar=unlist(lapply(models,function(x){ncol(x@frame)})), 
           i="_", AIC=unlist(lapply(models, AIC)))
data.frame(i="_", frml=unlist(lapply(sqmodels,function(x){as.character(formula(x)[[3]])[2]})), 
           i="_", M=paste0("Msq",1:length(sqmodels)), 
           i="_", npar=unlist(lapply(sqmodels,function(x){ncol(x@frame)})), 
           i="_", AIC=unlist(lapply(sqmodels, AIC)))

#=============================================
# full additive multivariate Model
#=============================================

# Best stepwise built multivariate Model (Distances in km)
Mikm = glmer(pb ~ dpuo + I(dpuo^2) + siveg + I(siveg^2) + dw + I(dw^2) + dd + I(dd^2) + r + I(r^2) + 
               buh + I(buh^2) + DG + dg + I(dg^2) + mun + I(mun^2) + hc + 
               (1|anid), 
            data = dat3, family=binomial)
summary(Mikm)

# Effect plots
vl = sub('I', NA, names(coefficients(Mikm)$anid)[-1])
vl = vl[!is.na(vl)]
for(i in 1:length(vl)){
  assign(paste0("Mikm.", vl[i]), plot(effect(vl[i], Mikm), type="response", rescale.axis=F, axes=list(y=list(lim=c(0,1)))))
  if(i==1) Mikmplot = paste0("Mikm.", sub(':', '.', vl[i])) else Mikmplot = c(Mikmplot, paste0("Mikm.", sub(':', '.', vl[i])))
}; noquote(paste0(Mikmplot,","))
grid.arrange(Mikm.dpuo, Mikm.dw, Mikm.dg, Mikm.hc, Mikm.r, Mikm.mun, Mikm.buh, Mikm.dd, Mikm.DG, Mikm.siveg, nrow=3, ncol=4)


#=============================================
# add Interactions
#=============================================

# Mi4a
Mi4a = glmer(pb ~ dpuo + dw + dg + hc + r + I(r^2) + mun + buh + I(buh^2) + dd + I(dd^2) + 
               DG + siveg + I(siveg^2) + 
               hc           : (mun + buh + dd + I(dd^2) + DG) + 
               (r + I(r^2)) : (buh + I(buh^2) + DG + siveg + I(siveg^2)) + 
               (1|anid),
             data = dat3, family=binomial)
summary(Mi4a)   # AIC=8450.5 # unrealistic variances (variance inflation), drop squared r interaction


# Mi4b: Mikm +(hc+r):(mun12+buh12+dd12+DG12+siveg12) -r:siveg12 -hc:siveg2
Mi4b = glmer(pb ~ dpuo + I(dpuo^2) + dw + I(dw^2) + dg + I(dg^2) + hc + r + I(r^2) + 
               mun + I(mun^2) + buh + I(buh^2) + dd + I(dd^2) + 
               DG + siveg + I(siveg^2) + 
               hc : (mun + I(mun^2) + buh + I(buh^2) + dd + I(dd^2) + DG + siveg) + 
               r  : (mun + I(mun^2) + buh + I(buh^2) + dd + I(dd^2) + DG) + 
               (1|anid), 
             data = dat3, family=binomial)
summary(Mi4b)   # AIC=8247.2 # further variable interactions dropped because of extreme variance inflation


# Mi4c: Mi4b -hc:dd2 -hc:buh2 -r:mun2 -r:dd2 -r:buh12 -hc:mun2 -siveg2
Mi4c = glmer(pb ~ dpuo + I(dpuo^2) + dw + I(dw^2) + dg + I(dg^2) + hc + r + I(r^2) + 
               mun + I(mun^2) + buh + I(buh^2) + dd + I(dd^2) + 
               DG + siveg + 
               hc : (mun + buh + dd + DG + siveg) + 
               r  : (mun + dd + DG) + 
               (1|anid), 
             data = dat3, family=binomial)
summary(Mi4c)   # AIC=8265.7 ############## best model accuracy without variance inflation
summary(Mi4c)$coef


#Mi4c: diversity indices dropped to avoid NA
Mi4cohneNA = glmer(pb ~ dpuo + I(dpuo^2) + dw + I(dw^2) + dg + I(dg^2) + hc + r + I(r^2) + 
              mun + I(mun^2) + buh + I(buh^2) + dd + I(dd^2) + 
              hc : (mun + buh + dd) + 
              r  : (mun + dd) + 
              (1|anid), 
            data = dat3, family=binomial)
summary(Mi4cohneNA)
summary(Mi4cohneNA)$coef


#=============================================
# Effect plots
#=============================================

### vereinfachter Interaktionsplot
Minput = Mi4c                            ## enter model to plot
vl = sub('I', NA, names(coefficients(Minput)$anid)[-1])
vl = vl[!is.na(vl)]
for(i in 1:length(vl)){
  assign(paste0("Mi.", sub(':', '.', vl[i])), 
         plot(effect(vl[i], Minput), type="response", rescale.axis=F, axes=list(y=list(lim=c(0,1)))))
  if(i==1) Miplot = paste0("Mi.", sub(':', '.', vl[i])) else Miplot = c(Miplot, paste0("Mi.", sub(':', '.', vl[i])))
}
noquote(paste0(Miplot,","))

png("../Mi4cNA1.png", width=1200, height=800, units="px", pointsize=20)
grid.arrange(Mi.dpuo, Mi.dw, Mi.dg, Mi.hc, Mi.r, Mi.mun, Mi.buh, Mi.dd, Mi.DG, Mi.siveg, nrow=3, ncol=4)
dev.off()
png("../Mi4cNA2.png", width=1200, height=800, units="px", pointsize=20)
grid.arrange(Mi.hc.mun, Mi.hc.buh, Mi.hc.dd, Mi.hc.DG, Mi.hc.siveg, nrow=2, ncol=3)
dev.off()
png("../Mi4cNA3.png", width=1200, height=800, units="px", pointsize=20)
grid.arrange(Mi.r.mun, Mi.r.dd, Mi.r.DG, nrow=2, ncol=3)
dev.off()


# result plot 1) Main Effects
png("../Mi4c_maineffects.png", width=800, height=1000, units="px", pointsize=20)
lattice.options(
  layout.heights=list(bottom.padding=list(x=-.8), top.padding=list(x=-.1)),
  layout.widths=list(left.padding=list(x=0), right.padding=list(x=-1)))
grid.arrange(plot(effect("dpuo", Minput), type="response", rescale.axis=F, 
                  axes=list(y=list(lim=c(0,1))), main="Distance variables", xlab="Distance to infrastructure [km]"), 
             plot(effect("hc", Minput), type="response", rescale.axis=F, 
                  axes=list(y=list(lim=c(0,1))), main="Availability variables", xlab="Sand heaths"), 
             plot(effect("DG", Minput), type="response", rescale.axis=F, 
                  axes=list(y=list(lim=c(0,1))), main="Diversity indices", xlab="Cover rate of food plants"), 
             plot(effect("dw", Minput), type="response", rescale.axis=F, 
                  axes=list(y=list(lim=c(0,1))), main="", xlab="Distance to forest [km]"),
             plot(effect("r", Minput), type="response", rescale.axis=F, 
                  axes=list(y=list(lim=c(0,1))), main="", xlab="Natural grasslands"),
             plot(effect("siveg", Minput), type="response", rescale.axis=F, 
                  axes=list(y=list(lim=c(0,1))), main="", xlab="Shannon Index of plant species"),
             plot(effect("dg", Minput), type="response", rescale.axis=F, 
                  axes=list(y=list(lim=c(0,1))), main="", xlab="Distance to pastures [km]"),
             plot(effect("mun", Minput), type="response", rescale.axis=F, 
                  axes=list(y=list(lim=c(0,1))), main="", xlab="Raised bogs, mires, fens"),
             plot(effect("dd", Minput), type="response", rescale.axis=F, 
                  axes=list(y=list(lim=c(0,1))), main="", xlab="Distance to dunes [km]"),
             plot(effect("buh", Minput), type="response", rescale.axis=F, 
                  axes=list(y=list(lim=c(0,1))), main="", xlab="Loose shrub formations"),
             nrow=4, ncol=3, layout_matrix=rbind(c(1, 2, 3), c(4, 5, 6), c(7, 8, NA), c(9, 10, NA)))
dev.off()


# result plot 2) Interaction Effects
png("../Mi4c_interactioneffects1.png", width=800, height=1000, units="px", pointsize=20)
lattice.options(
  layout.heights  = list(bottom.padding=list(x=-.8), top.padding=list(x=-.1)),
  layout.widths   = list(left.padding=list(x=0), right.padding=list(x=-1)))
trellis.par.set(list(axis.components = list(top = list(tck=0))))
plist = list(plot(effect("hc:mun", Minput), type="response", rescale.axis=F, layout=c(5,1), 
                  axes=list(y=list(lim=c(0,1)), x=list(cex=.9)), main="Sand heath interactions", xlab=""), 
             plot(effect("hc:buh", Minput), type="response", rescale.axis=F, layout=c(5,1), 
                  axes=list(y=list(lim=c(0,1)), x=list(cex=.9)), main="", xlab=""), 
             plot(effect("hc:dd", Minput), type="response", rescale.axis=F, layout=c(5,1), 
                  axes=list(y=list(lim=c(0,1)), x=list(cex=.9)), main="", xlab=""),
             plot(effect("hc:DG", Minput), type="response", rescale.axis=F, layout=c(5,1), 
                  axes=list(y=list(lim=c(0,1)), x=list(cex=.9)), main="", xlab=""),
             plot(effect("hc:siveg", Minput), type="response", rescale.axis=F, layout=c(5,1), 
                  axes=list(y=list(lim=c(0,1)), x=list(cex=.9)), main="", xlab="Sand heath availability"),
             plot(effect("r:mun", Minput), type="response", rescale.axis=F, layout=c(5,1), 
                  axes=list(y=list(lim=c(0,1)), x=list(cex=.9)), main="Grassland interactions", xlab=""),
             plot(effect("r:dd", Minput), type="response", rescale.axis=F, layout=c(5,1), 
                  axes=list(y=list(lim=c(0,1)), x=list(cex=.9)), main="", xlab=""),
             plot(effect("r:DG", Minput), type="response", rescale.axis=F, layout=c(5,1), 
                  axes=list(y=list(lim=c(0,1)), x=list(cex=.9)), main="", xlab="Grassland availability"))
plist = lapply(plist, function(x){update(x, scales=list(alternating=F, x=list(rot=90, at=seq(0,1,.25), labels=seq(0,1,.25))))})
grid.arrange(grobs=plist, 
             nrow=5, ncol=2, layout_matrix=cbind(c(1, 2, 3, 4, 5), c(6, NA, 7, 8, NA)))
dev.off()

str(trellis.par.get("axis.components"))
mytheme <- list(axis.components = list(left = list(tck=1), right = list(tck=1))) #Bsp stackoverflow tck=4
mytheme <- list(axis.components = list(scales = list(alternating = F, x=list(rot=45, at=seq(0,1,.3), labels=seq(0,1,.3)))),
                axis.text=list(alpha=1, cex=1)) #, x=list(rot=45), alternating = F, fontsize=list(text=12), par.xlab.text=list(cex=1)
mytheme <- list(axis.components = list(top = list(tck=0))) 
trellis.par.set(mytheme)
plot(effect("dpuo", Minput), type="response", rescale.axis=F, 
     axes=list(y=list(lim=c(0,1), cex=.8), x=list(cex=.8)), main="Distance variables", xlab="Distance to infrastructure [km]")
ar=plot(effect("hc:mun", Minput), type="response", rescale.axis=F, layout=c(5,1), 
     axes=list(y=list(lim=c(0,1), cex=1), x=list(cex=.9)), main="Sand heath interactions", xlab="")

update(ar, scales=list(x=list(at=seq(0,1,.3), labels=seq(0,1,.3))))
update(ar, scales=list(alternating=F, x=list(rot=90, at=seq(0,1,.25), labels=seq(0,1,.25))))
update(ar, scales=list(alternating=F, x=list(rot=90)))
