# Supplementary material for: Habitat selection of black grouse in an isolated population in northern Germany—the importance of mixing dry and wet habitats
Source: PeerJ. 2022 Oct 17;10:e14161. doi: 10.7717/peerj.14161 (PMC9583852; doi:10.7717/peerj.14161)
Supplement: Supplemental Information 5 — Dataset containing all variables used for model building, including presence and background data, animal ID and environmental variables (availability, distance and diversity). For more information see Table S2. [file peerj-10-14161-s005.csv]

pb	anid	dw	buh	suf	mun	d	hc	r	g	a	u	dpuo	HE	nbiot	cvbiot	sibiot	DG	nveg	siveg	cvveg	dbuh	dsuf	dmun	dd	dg	da
1	1201	294.108825683594	0.0165289256198347	0	0	0	0.900826446280992	0.900826446280992	0	0	0	515.4609375	2	2	1.27279198169708	0.198514997959137	10.3999996185303	17	1.72032594680786	2.35407447814941	53.8516464233398	537.587219238281	184.390884399414	388.972991943359	259.422424316406	653.911315917969
1	1201	286.006988525391	0.0495867768595041	0	0	0	0.900826446280992	0.900826446280992	0	0	0	510.391998291016	2	2	1.27279198169708	0.198514997959137	10.3999996185303	17	1.72032594680786	2.35407447814941	44.7213592529297	540.832702636719	176.918060302734	398.497161865234	254.950973510742	663.098815917969
1	1201	271.661560058594	0	0	0	0	0.900826446280992	0.900826446280992	0	0	0	626.099060058594	2	2	1.27279198169708	0.198514997959137	10.3999996185303	17	1.72032594680786	2.35407447814941	141.421356201172	415.932678222656	274.590606689453	442.718872070312	134.536239624023	631.506164550781
1	1201	261.725036621094	0	0	0	0	0.900826446280992	0.900826446280992	0	0	0	621.691223144531	2	2	1.27279198169708	0.198514997959137	10.3999996185303	17	1.72032594680786	2.35407447814941	134.536239624023	420.475921630859	269.258239746094	452.216766357422	127.279220581055	641.326721191406
1	1201	286.006988525391	0	0	0	0	0.900826446280992	0.900826446280992	0	0	0	237.065399169922	2	3	1.4982990026474	0.364363998174667	14.789999961853	29	2.50375699996948	1.88391411304474	380.131561279297	139.283889770508	117.046997070312	622.655578613281	139.283889770508	300.832183837891
1	1201	524.022888183594	0	0.0661157024793388	0.272727272727273	0	0.628099173553719	0.247933884297521	0.0661157024793388	0	0	470.106384277344	2	2	1.35764503479004	0.0980390012264252	10.0799999237061	15	2.05353498458862	1.49244153499603	493.659790039062	36.0555114746094	20	401.621704101562	36.0555114746094	134.164077758789
1	1201	438.292144775391	0	0.107438016528926	0.462809917355372	0	0.43801652892562	0.586776859504132	0.107438016528926	0	0	368.917327880859	2	4	0.993310987949371	1.03311395645142	12.8000001907349	22	2.21988892555237	1.95020723342896	400.249908447266	10	0	470.106384277344	10	152.970581054688
1	1201	470.106384277344	0	0.0909090909090909	0.396694214876033	0	0.504132231404959	0.446280991735537	0.0909090909090909	0	0	408.166625976562	1	3	0.739932000637054	0.855688989162445	9.85000038146973	55	3.53436398506165	1.21231138706207	437.378540039062	0	0	442.831787109375	0	140
1	1201	492.036590576172	0	0.0826446280991736	0.347107438016529	0	0.553719008264463	0.264462809917355	0.0826446280991736	0	0	427.2001953125	2	2	1.35764503479004	0.0980390012264252	10.0799999237061	15	2.05353498458862	1.49244153499603	444.072052001953	22.3606796264648	20	420.475921630859	22.3606796264648	120.415946960449
1	1201	473.814300537109	0	0.0661157024793388	0.256198347107438	0	0.644628099173554	0.834710743801653	0.0661157024793388	0	0	438.292144775391	2	3	1.4982990026474	0.364363998174667	14.789999961853	29	2.50375699996948	1.88391411304474	506.95166015625	30	28.2842712402344	468.401550292969	30	199.248580932617
1	1201	580	0	0.0661157024793388	0.173553719008264	0	0.727272727272727	0.421487603305785	0.0661157024793388	0	0	541.202392578125	2	4	0.574348986148834	1.21911597251892	10.3800001144409	19	2.49823904037476	1.03349614143372	567.978881835938	30	20	383.275360107422	30	184.390884399414
1	1201	551.724548339844	0	0.0578512396694215	0.223140495867769	0	0.677685950413223	0.247933884297521	0.0578512396694215	0	0	501.198577880859	2	2	1.35764503479004	0.0980390012264252	10.0799999237061	15	2.05353498458862	1.49244153499603	518.844848632812	40	30	383.275360107422	40	142.126708984375
1	1201	480.208282470703	0	0	0	0	0.611570247933884	0.28099173553719	0.0165289256198347	0	0	563.560119628906	2	1	0	0	18	20	2.3664379119873	1.38402545452118	448.218688964844	94.3398132324219	216.333084106445	502.195190429688	53.8516464233398	502.891632080078
1	1201	497.393218994141	0	0	0	0	0.56198347107438	0.28099173553719	0.0413223140495868	0	0	572.450866699219	2	1	0	0	18	20	2.3664379119873	1.38402545452118	460.977233886719	85.4400405883789	200	490.917510986328	50	483.838806152344
1	1201	612.943725585938	0	0	0	0	0.851239669421488	0.859504132231405	0	0	0	563.027526855469	2	3	1.57730805873871	0.25400099158287	12.3199996948242	24	2.21188592910767	2.02410554885864	664.002990722656	130.384048461914	130.384048461914	527.731018066406	121.655250549316	382.099456787109
1	1201	621.771667480469	0	0	0	0	0.826446280991736	0.859504132231405	0	0	0	557.584045410156	2	3	1.57730805873871	0.25400099158287	12.3199996948242	24	2.21188592910767	2.02410554885864	657.647338867188	133.416641235352	136.014709472656	529.528076171875	111.803398132324	389.486846923828
1	1201	233.238082885742	0	0	0	0	0.900826446280992	0.900826446280992	0	0	0	214.709106445312	2	3	1.4982990026474	0.364363998174667	14.789999961853	29	2.50375699996948	1.88391411304474	523.259033203125	278.926513671875	260	733.893737792969	278.926513671875	432.897216796875
1	1201	602.079711914062	0	0	0	0	0.512396694214876	0.239669421487603	0.15702479338843	0	0	697.710571289062	1	1	0	0	10	52	3.33640909194946	1.3268381357193	516.236389160156	116.619041442871	53.8516464233398	370	0	322.800262451172
1	1201	574.282165527344	0	0	0.0330578512396694	0	0.570247933884298	0.239669421487603	0.223140495867769	0	0	701.783447265625	2	1	0	0	18	15	1.90983295440674	1.49579238891602	509.116882324219	120.415946960449	20	335.261077880859	10	296.141845703125
1	1201	575.586669921875	0	0	0.0330578512396694	0	0.603305785123967	0.247933884297521	0.206611570247934	0	0	693.181091308594	2	1	0	0	18	15	1.90983295440674	1.49579238891602	516.236389160156	114.017539978027	22.3606796264648	332.415405273438	14.1421356201172	286.356414794922
1	1201	591.354370117188	0	0	0	0	0.900826446280992	0.636363636363636	0	0	0	600.333251953125	2	4	0.574348986148834	1.21911597251892	10.3800001144409	19	2.49823904037476	1.03349614143372	569.2099609375	92.195442199707	82.4621124267578	310.644500732422	92.195442199707	177.200454711914
1	1201	550.363525390625	0	0	0	0	0.87603305785124	0.760330578512397	0	0	0	594.810913085938	2	4	0.574348986148834	1.21911597251892	10.3800001144409	19	2.49823904037476	1.03349614143372	514.198425292969	160	150	257.099212646484	160	130
1	1201	286.006988525391	0	0	0	0	0.900826446280992	0.900826446280992	0	0	0	237.065399169922	2	3	1.4982990026474	0.364363998174667	14.789999961853	29	2.50375699996948	1.88391411304474	380.131561279297	139.283889770508	117.046997070312	622.655578613281	139.283889770508	300.832183837891
1	1201	479.270263671875	0	0	0	0	0.578512396694215	0.0495867768595041	0.231404958677686	0	0	536.656311035156	2	1	0	0	18	20	2.3664379119873	1.38402545452118	472.016937255859	67.0820388793945	223.606796264648	526.972473144531	28.2842712402344	512.640197753906
1	1201	490.917510986328	0	0	0	0	0.900826446280992	0.900826446280992	0	0	0	420.475921630859	2	2	1.13137102127075	0.325082987546921	14.5500001907349	34	2.87440609931946	1.49757301807404	632.850708007812	94.3398132324219	241.867736816406	566.038879394531	63.2455520629883	548.178833007812
1	1201	214.709106445312	0	0	0	0	0.900826446280992	0.900826446280992	0	0	0	296.98486328125	2	2	0.565684974193573	0.610863983631134	11.1400003433228	23	2.13460206985474	2.27152466773987	383.275360107422	186.010757446289	134.164077758789	434.165863037109	94.3398132324219	839.523681640625
1	1201	355.105621337891	0	0	0	0	0.900826446280992	0.900826446280992	0	0	0	639.061828613281	2	2	1.27279198169708	0.198514997959137	10.3999996185303	17	1.72032594680786	2.35407447814941	169.705627441406	414.849365234375	205.182846069336	357.351379394531	216.333084106445	560.446228027344
1	1201	376.430603027344	0	0	0	0	0.900826446280992	0.900826446280992	0	0	0	684.470581054688	2	2	0.141421005129814	0.688139021396637	7.30000019073486	13	1.57553195953369	2.00779724121094	234.307495117188	382.099456787109	156.524765014648	299.666473388672	174.642486572266	487.647399902344
1	1201	254.558441162109	0	0	0	0	0.900826446280992	0.900826446280992	0	0	0	219.544982910156	2	3	1.4982990026474	0.364363998174667	14.789999961853	29	2.50375699996948	1.88391411304474	418.688415527344	184.390884399414	162.788208007812	661.891235351562	184.390884399414	344.818786621094
1	1201	540.370239257812	0	0	0	0	0.900826446280992	0.900826446280992	0	0	0	434.165863037109	2	2	1.13137102127075	0.325082987546921	14.5500001907349	34	2.87440609931946	1.49757301807404	668.505798339844	126.491104125977	262.488098144531	604.152282714844	98.9949493408203	516.623657226562
1	1201	422.018951416016	0	0.0578512396694215	0	0	0.0991735537190083	0.0826446280991736	0.743801652892562	0	0	442.831787109375	1	2	0.282842993736267	0.673012018203735	10	57	3.70991992950439	0.820140659809113	532.353271484375	10	164.924224853516	544.885314941406	0	577.0615234375
1	1201	434.165863037109	0	0.0661157024793388	0	0	0.107438016528926	0.0578512396694215	0.727272727272727	0	0	456.179779052734	1	2	0.282842993736267	0.673012018203735	10	57	3.70991992950439	0.820140659809113	528.393798828125	10	177.200454711914	559.016967773438	0	563.560119628906
1	1201	514.781494140625	0	0	0	0	0.785123966942149	0.785123966942149	0.0991735537190083	0	0	465.188140869141	2	2	1.13137102127075	0.325082987546921	14.5500001907349	34	2.87440609931946	1.49757301807404	610.327758789062	70.7106781005859	250	601.664367675781	42.4264068603516	508.035430908203
1	1201	554.707153320312	0	0	0	0	0.900826446280992	0.900826446280992	0	0	0	532.259338378906	2	3	1.4982990026474	0.364363998174667	14.789999961853	29	2.50375699996948	1.88391411304474	628.171936035156	60.8276252746582	60.8276252746582	470.106384277344	60.8276252746582	276.586334228516
1	1201	286.006988525391	0	0	0	0	0.900826446280992	0.900826446280992	0	0	0	237.065399169922	2	3	1.4982990026474	0.364363998174667	14.789999961853	29	2.50375699996948	1.88391411304474	380.131561279297	139.283889770508	117.046997070312	622.655578613281	139.283889770508	300.832183837891
1	1201	490.306030273438	0	0.0495867768595041	0	0	0.413223140495868	0.413223140495868	0.421487603305785	0	0	477.074432373047	1	2	0.282842993736267	0.673012018203735	10	57	3.70991992950439	0.820140659809113	568.594787597656	28.2842712402344	233.452346801758	586.00341796875	0	516.236389160156
1	1201	458.911743164062	0	0.0495867768595041	0	0	0.338842975206612	0.338842975206612	0.512396694214876	0	0	452.769256591797	1	2	0.282842993736267	0.673012018203735	10	57	3.70991992950439	0.820140659809113	560.802978515625	22.3606796264648	202.237487792969	568.5068359375	0	547.083190917969
1	1201	494.772674560547	0	0.0495867768595041	0	0	0.272727272727273	0.289256198347107	0.520661157024793	0	0	493.963562011719	1	2	0.282842993736267	0.673012018203735	10	57	3.70991992950439	0.820140659809113	552.177490234375	14.1421356201172	237.697280883789	567.978881835938	0	506.063232421875
1	1201	555.787719726562	0	0	0	0	0.84297520661157	0.851239669421488	0.0165289256198347	0	0	491.934967041016	2	2	1.13137102127075	0.325082987546921	14.5500001907349	34	2.87440609931946	1.49757301807404	626.258728027344	78.1024932861328	212.602920532227	578.705444335938	56.5685424804688	470.106384277344
1	1201	557.584045410156	0	0	0	0	0.900826446280992	0.900826446280992	0	0	0	535.350341796875	2	3	1.4982990026474	0.364363998174667	14.789999961853	29	2.50375699996948	1.88391411304474	640.312438964844	70	70	480	70	290.688842773438
1	1201	201.246124267578	0	0	0	0	0.900826446280992	0.900826446280992	0	0	0	116.619041442871	2	3	1.4982990026474	0.364363998174667	14.789999961853	29	2.50375699996948	1.88391411304474	314.006378173828	184.390884399414	183.575592041016	714.002807617188	184.390884399414	386.005187988281
1	1201	537.587219238281	0	0.00826446280991736	0	0	0.71900826446281	0.760330578512397	0.0991735537190083	0	0	491.934967041016	2	2	1.13137102127075	0.325082987546921	14.5500001907349	34	2.87440609931946	1.49757301807404	606.052795410156	58.3095207214355	222.036026000977	575.847229003906	36.0555114746094	480.104156494141
1	1201	549.181213378906	0	0.00826446280991736	0	0	0.661157024793388	0.768595041322314	0.0826446280991736	0	0	505.371154785156	2	2	1.13137102127075	0.325082987546921	14.5500001907349	34	2.87440609931946	1.49757301807404	604.400512695312	56.5685424804688	208.086517333984	563.027526855469	36.0555114746094	466.154479980469
1	1201	433.820251464844	0	0	0	0	0.694214876033058	0.776859504132231	0	0	0	602.079711914062	2	2	0.141421005129814	0.688139021396637	7.30000019073486	13	1.57553195953369	2.00779724121094	389.486846923828	156.524765014648	206.155288696289	467.546783447266	117.046997070312	508.035430908203
1	1201	440.113616943359	0	0	0	0	0.768595041322314	0.900826446280992	0	0	0	635.137756347656	2	2	0.141421005129814	0.688139021396637	7.30000019073486	13	1.57553195953369	2.00779724121094	381.837677001953	177.200454711914	177.200454711914	431.8564453125	139.283889770508	483.735473632812
1	1201	431.740661621094	0	0	0	0	0.84297520661157	0.900826446280992	0	0	0	678.011779785156	2	2	0.141421005129814	0.688139021396637	7.30000019073486	13	1.57553195953369	2.00779724121094	342.052612304688	233.452346801758	151.327453613281	382.099456787109	140.356689453125	470
1	1201	230	0	0	0	0	0.900826446280992	0.900826446280992	0	0	0	104.40306854248	2	3	0.433012992143631	1.03972101211548	11.0200004577637	15	2.24132609367371	1.10014426708221	652.150268554688	294.108825683594	355.105621337891	111.803398132324	174.928558349609	609.015625
1	1201	186.815414428711	0	0.0330578512396694	0	0	0.504132231404959	0.504132231404959	0.363636363636364	0	0	194.16487121582	2	2	1.13137102127075	0.325082987546921	14.5500001907349	34	2.87440609931946	1.49757301807404	630.3173828125	53.8516464233398	63.2455520629883	270.185119628906	10	855.862121582031
1	1201	455.411895751953	0	0.0413223140495868	0	0	0.347107438016529	0	0.512396694214876	0	0	496.487670898438	1	2	0.282842993736267	0.673012018203735	10	57	3.70991992950439	0.820140659809113	499.299499511719	40	199.248580932617	566.038879394531	0	537.121948242188
1	1201	477.59814453125	0	0.0495867768595041	0	0	0.363636363636364	0	0.471074380165289	0	0	514.295654296875	1	2	0.282842993736267	0.673012018203735	10	57	3.70991992950439	0.820140659809113	502.195190429688	36.0555114746094	221.359436035156	547.083190917969	0	514.781494140625
1	1201	510.098022460938	0	0	0	0	0.900826446280992	0.900826446280992	0	0	0	411.460815429688	2	2	1.13137102127075	0.325082987546921	14.5500001907349	34	2.87440609931946	1.49757301807404	660.378662109375	120.830459594727	264.764038085938	573.061950683594	89.4427185058594	545.618896484375
1	1201	500.399841308594	0	0	0	0	0.900826446280992	0.900826446280992	0	0	0	415.932678222656	2	2	1.13137102127075	0.325082987546921	14.5500001907349	34	2.87440609931946	1.49757301807404	646.606506347656	107.70329284668	253.179779052734	569.385620117188	76.1577301025391	546.717468261719
1	1201	324.499603271484	0	0	0	0	0.900826446280992	0.900826446280992	0	0	0	302.324340820312	2	3	1.4982990026474	0.364363998174667	14.789999961853	29	2.50375699996948	1.88391411304474	504.777191162109	181.107696533203	170	632.455505371094	181.107696533203	340
1	1201	520.096130371094	0	0.0413223140495868	0.0743801652892562	0	0.826446280991736	0.859504132231405	0.0413223140495868	0	0	492.442901611328	2	3	1.4982990026474	0.364363998174667	14.789999961853	29	2.50375699996948	1.88391411304474	577.234802246094	50	41.2310562133789	463.896545410156	50	238.537216186523
1	1201	532.634948730469	0	0.0578512396694215	0.173553719008264	0	0.727272727272727	0.801652892561983	0.0578512396694215	0	0	502.493774414062	2	3	1.4982990026474	0.364363998174667	14.789999961853	29	2.50375699996948	1.88391411304474	572.712829589844	30	22.3606796264648	444.072052001953	30	222.036026000977
1	1201	559.016967773438	0	0.0413223140495868	0.132231404958678	0	0.768595041322314	0.247933884297521	0.0413223140495868	0	0	506.063232421875	2	2	1.35764503479004	0.0980390012264252	10.0799999237061	15	2.05353498458862	1.49244153499603	514.295654296875	50	40	373.630828857422	50	134.536239624023
1	1201	509.901947021484	0	0.0661157024793388	0.223140495867769	0	0.677685950413223	0.776859504132231	0.0661157024793388	0	0	477.074432373047	2	3	1.4982990026474	0.364363998174667	14.789999961853	29	2.50375699996948	1.88391411304474	543.415100097656	22.3606796264648	20	449.110229492188	22.3606796264648	205.91259765625
1	1201	510.881591796875	0	0.0661157024793388	0.181818181818182	0	0.71900826446281	0.834710743801653	0.0661157024793388	0	0	480.208282470703	2	3	1.4982990026474	0.364363998174667	14.789999961853	29	2.50375699996948	1.88391411304474	555.427734375	36.0555114746094	30	457.055786132812	36.0555114746094	219.544982910156
1	1201	286.006988525391	0	0	0	0	0.900826446280992	0.900826446280992	0	0	0	237.065399169922	2	3	1.4982990026474	0.364363998174667	14.789999961853	29	2.50375699996948	1.88391411304474	380.131561279297	139.283889770508	117.046997070312	622.655578613281	139.283889770508	300.832183837891
1	1201	628.171936035156	0	0	0	0	0.528925619834711	0.900826446280992	0	0	0	581.807556152344	2	3	1.57730805873871	0.25400099158287	12.3199996948242	24	2.21188592910767	2.02410554885864	614.003234863281	110.45361328125	122.065559387207	494.772674560547	92.195442199707	380.131561279297
1	1201	586.941223144531	0	0	0	0	0.43801652892562	0.834710743801653	0.00826446280991736	0	0	554.617004394531	2	1	0	0	9	10	1.37065601348877	1.84916424751282	594.138061523438	70	161.245147705078	515.4609375	50.9901962280273	418.807830810547
1	1201	565.154846191406	0	0.00826446280991736	0	0	0.462809917355372	0.743801652892562	0.0743801652892562	0	0	536.656311035156	2	3	1.57730805873871	0.25400099158287	12.3199996948242	24	2.21188592910767	2.02410554885864	587.962585449219	50.9901962280273	183.575592041016	531.413208007812	30	441.021545410156
1	1201	619.838684082031	0	0	0	0	0.793388429752066	0.87603305785124	0	0	0	547.083190917969	2	3	1.57730805873871	0.25400099158287	12.3199996948242	24	2.21188592910767	2.02410554885864	643.506042480469	114.017539978027	148.660690307617	533.666564941406	92.195442199707	404.598571777344
1	1201	554.707153320312	0	0	0	0	0.900826446280992	0.900826446280992	0	0	0	532.259338378906	2	3	1.4982990026474	0.364363998174667	14.789999961853	29	2.50375699996948	1.88391411304474	628.171936035156	60.8276252746582	60.8276252746582	470.106384277344	60.8276252746582	276.586334228516
1	1201	270.185119628906	0	0	0	0	0.900826446280992	0.900826446280992	0	0	0	228.035079956055	2	3	1.4982990026474	0.364363998174667	14.789999961853	29	2.50375699996948	1.88391411304474	392.045928955078	158.113876342773	136.014709472656	640.078125	158.113876342773	319.530914306641
1	1201	162.788208007812	0	0	0	0	0.851239669421488	0.206611570247934	0	0	0	133.416641235352	2	1	0	0	12.6999998092651	19	2.22159004211426	1.63181841373444	250.798721313477	360.555114746094	152.970581054688	286.356414794922	148.660690307617	1113.19360351562
1	1201	211.896194458008	0	0	0	0	0.900826446280992	0.487603305785124	0	0	0	215.870330810547	2	1	0	0	13	12	1.94616794586182	1.17748212814331	197.230834960938	442.944702148438	63.2455520629883	373.363098144531	63.2455520629883	1184.22973632812
1	1201	211.896194458008	0	0	0	0	0.900826446280992	0.487603305785124	0	0	0	215.870330810547	2	1	0	0	13	12	1.94616794586182	1.17748212814331	197.230834960938	442.944702148438	63.2455520629883	373.363098144531	63.2455520629883	1184.22973632812
1	1201	210.950225830078	0	0	0	0	0.900826446280992	0.380165289256198	0	0	0	221.359436035156	2	1	0	0	11	13	1.96362102031708	1.40171158313751	234.307495117188	410.487518310547	82.4621124267578	373.630828857422	82.4621124267578	1135.34130859375
1	1201	230	0	0	0	0	0.900826446280992	0.181818181818182	0	0	0	208.806137084961	2	1	0	0	11	13	1.96362102031708	1.40171158313751	262.488098144531	382.753173828125	107.70329284668	360.555114746094	107.70329284668	1117.58666992188
1	1201	286.006988525391	0	0	0	0	0.900826446280992	0.900826446280992	0	0	0	237.065399169922	2	3	1.4982990026474	0.364363998174667	14.789999961853	29	2.50375699996948	1.88391411304474	380.131561279297	139.283889770508	117.046997070312	622.655578613281	139.283889770508	300.832183837891
1	1201	382.753173828125	0	0.107438016528926	0.429752066115702	0	0.471074380165289	0.785123966942149	0.107438016528926	0	0	259.422424316406	2	4	0.993310987949371	1.03311395645142	12.8000001907349	22	2.21988892555237	1.95020723342896	272.029418945312	10	0	538.144958496094	10	212.602920532227
1	1201	407.062652587891	0	0.0743801652892562	0.495867768595041	0	0.40495867768595	0.735537190082645	0.0743801652892562	0	0	290.688842773438	2	4	0.993310987949371	1.03311395645142	12.8000001907349	22	2.21988892555237	1.95020723342896	298.328674316406	10	0	510.881591796875	10	183.847763061523
1	1201	429.534637451172	0	0.0743801652892562	0.512396694214876	0	0.388429752066116	0.586776859504132	0.0743801652892562	0	0	322.024841308594	2	4	0.993310987949371	1.03311395645142	12.8000001907349	22	2.21988892555237	1.95020723342896	325.576416015625	10	0	484.148742675781	10	156.204986572266
1	1201	492.036590576172	0	0.0826446280991736	0.347107438016529	0	0.553719008264463	0.264462809917355	0.0826446280991736	0	0	427.2001953125	2	2	1.35764503479004	0.0980390012264252	10.0799999237061	15	2.05353498458862	1.49244153499603	444.072052001953	22.3606796264648	20	420.475921630859	22.3606796264648	120.415946960449
1	1201	607.453674316406	0	0	0	0	0.900826446280992	0.900826446280992	0	0	0	427.2001953125	2	4	0.574348986148834	1.21911597251892	10.3800001144409	19	2.49823904037476	1.03349614143372	274.590606689453	210	184.390884399414	341.320953369141	210	98.4885787963867
1	1201	286.006988525391	0	0	0	0	0.900826446280992	0.900826446280992	0	0	0	237.065399169922	2	3	1.4982990026474	0.364363998174667	14.789999961853	29	2.50375699996948	1.88391411304474	380.131561279297	139.283889770508	117.046997070312	622.655578613281	139.283889770508	300.832183837891
1	1201	563.205139160156	0	0	0	0	0.87603305785124	0.87603305785124	0	0	0	478.852783203125	2	2	1.13137102127075	0.325082987546921	14.5500001907349	34	2.87440609931946	1.49757301807404	648.151245117188	100	219.317123413086	594.810913085938	78.1024932861328	475.078948974609
1	1201	555.787719726562	0	0	0	0	0.84297520661157	0.851239669421488	0.0165289256198347	0	0	491.934967041016	2	2	1.13137102127075	0.325082987546921	14.5500001907349	34	2.87440609931946	1.49757301807404	626.258728027344	78.1024932861328	212.602920532227	578.705444335938	56.5685424804688	470.106384277344
1	1201	523.450073242188	0	0.0743801652892562	0.289256198347107	0	0.611570247933884	0.330578512396694	0.0743801652892562	0	0	474.130798339844	2	2	1.35764503479004	0.0980390012264252	10.0799999237061	15	2.05353498458862	1.49244153499603	504.876220703125	22.3606796264648	10	408.044128417969	22.3606796264648	147.648223876953
1	1201	532.541076660156	0	0	0	0	0.900826446280992	0.900826446280992	0	0	0	511.077301025391	2	3	1.4982990026474	0.364363998174667	14.789999961853	29	2.50375699996948	1.88391411304474	638.905334472656	100.498756408691	100.498756408691	510.098022460938	100.498756408691	308.058441162109
1	1201	524.30908203125	0	0	0	0	0.900826446280992	0.900826446280992	0	0	0	502.493774414062	2	3	1.4982990026474	0.364363998174667	14.789999961853	29	2.50375699996948	1.88391411304474	629.36474609375	100.498756408691	100.498756408691	510.391998291016	100.498756408691	302.324340820312
1	1201	308.058441162109	0	0	0	0	0.900826446280992	0.900826446280992	0	0	0	254.950973510742	2	3	1.4982990026474	0.364363998174667	14.789999961853	29	2.50375699996948	1.88391411304474	377.359252929688	117.046997070312	94.8683319091797	600.333251953125	117.046997070312	278.567779541016
1	1201	603.738342285156	0	0	0	0	0.388429752066116	0.520661157024793	0	0	0	608.276245117188	2	1	0	0	9	10	1.37065601348877	1.84916424751282	550	92.195442199707	141.421356201172	458.802795410156	76.1577301025391	389.101531982422
1	1201	575.847229003906	0	0	0	0	0.512396694214876	0.31404958677686	0.0413223140495868	0	0	593.632873535156	2	1	0	0	13	12	1.91941797733307	1.24637651443481	530.377197265625	72.1110229492188	158.113876342773	470.106384277344	50	416.293151855469
1	1201	559.016967773438	0	0	0	0	0.611570247933884	0.239669421487603	0.0165289256198347	0	0	605.392456054688	2	1	0	0	13	12	1.91941797733307	1.24637651443481	509.116882324219	85.4400405883789	148.660690307617	456.179779052734	56.5685424804688	417.851654052734
1	1201	304.138122558594	0	0	0	0	0.900826446280992	0.900826446280992	0	0	0	266.270538330078	2	3	1.4982990026474	0.364363998174667	14.789999961853	29	2.50375699996948	1.88391411304474	418.807830810547	140.356689453125	120	612.698974609375	140.356689453125	298.328674316406
1	1201	311.4482421875	0	0	0	0	0.900826446280992	0.900826446280992	0	0	0	272.029418945312	2	3	1.4982990026474	0.364363998174667	14.789999961853	29	2.50375699996948	1.88391411304474	413.400543212891	130.384048461914	110	603.738342285156	130.384048461914	288.617401123047
1	1201	278.028778076172	0	0	0	0	0.900826446280992	0.900826446280992	0	0	0	232.59407043457	2	3	1.4982990026474	0.364363998174667	14.789999961853	29	2.50375699996948	1.88391411304474	386.005187988281	148.660690307617	126.491104125977	631.347778320312	148.660690307617	310.161254882812
1	1201	568.5068359375	0	0.0661157024793388	0.15702479338843	0	0.743801652892562	0.677685950413223	0.0661157024793388	0	0	538.516479492188	2	3	1.4982990026474	0.364363998174667	14.789999961853	29	2.50375699996948	1.88391411304474	598.41455078125	10	10	421.070068359375	10	226.274169921875
1	1201	606.052795410156	0	0.0330578512396694	0.0743801652892562	0	0.826446280991736	0.487603305785124	0.0330578512396694	0	0	578.013854980469	1	3	0.739932000637054	0.855688989162445	9.85000038146973	55	3.53436398506165	1.21231138706207	635.05908203125	0	0	410.121948242188	0	250
1	1201	646.297119140625	0	0	0	0	0.504132231404959	0.396694214876033	0.0330578512396694	0	0	648.845153808594	2	1	0	0	9	10	1.37065601348877	1.84916424751282	572.800109863281	63.2455520629883	63.2455520629883	398.120574951172	44.7213592529297	299.666473388672
1	1201	488.773986816406	0	0	0	0	0.859504132231405	0.768595041322314	0	0	0	469.574279785156	2	3	1.4982990026474	0.364363998174667	14.789999961853	29	2.50375699996948	1.88391411304474	636.945861816406	150	145.602203369141	560.802978515625	150	340
1	1201	368.781768798828	0	0	0	0	0.900826446280992	0.900826446280992	0	0	0	340	2	3	1.4982990026474	0.364363998174667	14.789999961853	29	2.50375699996948	1.88391411304474	483.011383056641	120.415946960449	110	572.450866699219	120.415946960449	280
1	1201	306.104553222656	0	0	0	0	0.900826446280992	0.900826446280992	0	0	0	259.422424316406	2	3	1.4982990026474	0.364363998174667	14.789999961853	29	2.50375699996948	1.88391411304474	391.152130126953	123.693168640137	101.980392456055	604.152282714844	123.693168640137	284.60498046875
1	1201	488.364624023438	0	0.0826446280991736	0.330578512396694	0	0.570247933884298	0.512396694214876	0.0826446280991736	0	0	438.292144775391	1	3	0.739932000637054	0.855688989162445	9.85000038146973	55	3.53436398506165	1.21231138706207	478.539459228516	0	0	436.577606201172	0	155.241744995117
1	1201	656.201171875	0	0	0	0	0.479338842975207	0.487603305785124	0.0165289256198347	0	0	644.127319335938	2	1	0	0	9	10	1.37065601348877	1.84916424751282	579.827575683594	60.8276252746582	60.8276252746582	407.921569824219	53.8516464233398	304.138122558594
1	1201	633.876953125	0	0	0	0	0.495867768595041	0.347107438016529	0.0578512396694215	0	0	671.192993164062	2	1	0	0	9	10	1.37065601348877	1.84916424751282	551.543273925781	85.4400405883789	80	392.937652587891	30	313.847106933594
1	1201	311.4482421875	0	0	0	0	0.900826446280992	0.900826446280992	0	0	0	272.029418945312	2	3	1.4982990026474	0.364363998174667	14.789999961853	29	2.50375699996948	1.88391411304474	413.400543212891	130.384048461914	110	603.738342285156	130.384048461914	288.617401123047
1	1201	311.4482421875	0	0	0	0	0.900826446280992	0.900826446280992	0	0	0	272.029418945312	2	3	1.4982990026474	0.364363998174667	14.789999961853	29	2.50375699996948	1.88391411304474	413.400543212891	130.384048461914	110	603.738342285156	130.384048461914	288.617401123047
1	1201	278.028778076172	0	0	0	0	0.900826446280992	0.900826446280992	0	0	0	232.59407043457	2	3	1.4982990026474	0.364363998174667	14.789999961853	29	2.50375699996948	1.88391411304474	386.005187988281	148.660690307617	126.491104125977	631.347778320312	148.660690307617	310.161254882812
1	1201	605.392456054688	0	0	0	0	0.462809917355372	0.396694214876033	0.0413223140495868	0	0	652.993103027344	2	1	0	0	13	12	1.91941797733307	1.24637651443481	531.507263183594	121.655250549316	98.4885787963867	414.366973876953	44.7213592529297	354.682952880859
1	1201	602.162780761719	0	0.0330578512396694	0.0661157024793388	0	0.826446280991736	0.603305785123967	0.0330578512396694	0	0	577.0615234375	2	3	1.57730805873871	0.25400099158287	12.3199996948242	24	2.21188592910767	2.02410554885864	643.506042480469	20	20	430.464874267578	20	270.185119628906
1	1201	606.052795410156	0	0.0330578512396694	0.0743801652892562	0	0.826446280991736	0.487603305785124	0.0330578512396694	0	0	578.013854980469	1	3	0.739932000637054	0.855688989162445	9.85000038146973	55	3.53436398506165	1.21231138706207	635.05908203125	0	0	410.121948242188	0	250
1	1201	384.837615966797	0	0.0661157024793388	0.429752066115702	0	0.471074380165289	0.834710743801653	0.0661157024793388	0	0	286.356414794922	2	4	0.993310987949371	1.03311395645142	12.8000001907349	22	2.21988892555237	1.95020723342896	316.227752685547	22.3606796264648	0	528.01513671875	22.3606796264648	200
1	1201	388.329742431641	0	0.0413223140495868	0.28099173553719	0	0.619834710743802	0.859504132231405	0.0413223140495868	0	0	322.490295410156	2	3	1.4982990026474	0.364363998174667	14.789999961853	29	2.50375699996948	1.88391411304474	382.753173828125	40	20	519.711486816406	40	199.248580932617
1	1201	283.196044921875	0	0	0	0	0.900826446280992	0.900826446280992	0	0	0	244.131118774414	2	3	1.4982990026474	0.364363998174667	14.789999961853	29	2.50375699996948	1.88391411304474	408.044128417969	152.970581054688	131.52946472168	630.634582519531	152.970581054688	313.209197998047
1	1201	573.8466796875	0	0	0	0	0.611570247933884	0.28099173553719	0.00826446280991736	0	0	646.606506347656	2	1	0	0	13	12	1.91941797733307	1.24637651443481	504.479919433594	125.299644470215	106.301460266113	416.293151855469	58.3095207214355	379.473327636719
1	1201	355.105621337891	0	0	0	0	0.851239669421488	0.380165289256198	0	0	0	528.01513671875	3	1	NA	NA	NA	NA	NA	NA	336.154724121094	197.230834960938	210.23796081543	531.507263183594	140.356689453125	596.824951171875
1	1201	346.69873046875	0	0	0	0	0.851239669421488	0.322314049586777	0	0	0	520.096130371094	2	1	0	0	10	11	1.56574094295502	1.72046506404877	331.209899902344	202.484573364258	206.155288696289	539.073303222656	130.384048461914	606.712463378906
1	1201	245.967483520508	0	0	0	0	0.884297520661157	0.859504132231405	0	0	0	223.606796264648	2	3	1.4982990026474	0.364363998174667	14.789999961853	29	2.50375699996948	1.88391411304474	586.941223144531	321.403167724609	310	769.220397949219	321.403167724609	480.104156494141
1	1201	375.366485595703	0	0	0	0	0.900826446280992	0.900826446280992	0	0	0	344.818786621094	2	3	1.4982990026474	0.364363998174667	14.789999961853	29	2.50375699996948	1.88391411304474	478.539459228516	110.45361328125	100	563.027526855469	110.45361328125	270
1	1201	286.006988525391	0	0	0	0	0.900826446280992	0.900826446280992	0	0	0	237.065399169922	2	3	1.4982990026474	0.364363998174667	14.789999961853	29	2.50375699996948	1.88391411304474	380.131561279297	139.283889770508	117.046997070312	622.655578613281	139.283889770508	300.832183837891
1	1201	604.069519042969	0	0	0	0	0.504132231404959	0.28099173553719	0.115702479338843	0	0	684.251403808594	2	1	0	0	13	12	1.91941797733307	1.24637651443481	516.236389160156	120.830459594727	67.0820388793945	382.753173828125	14.1421356201172	335.261077880859
1	1201	429.418212890625	0	0	0	0	0.710743801652893	0.669421487603306	0	0	0	588.302673339844	2	2	0.141421005129814	0.688139021396637	7.30000019073486	13	1.57553195953369	2.00779724121094	390.512481689453	152.315460205078	219.317123413086	481.663787841797	111.803398132324	519.711486816406
1	1201	402.492248535156	0	0	0	0	0.785123966942149	0.760330578512397	0	0	0	582.49462890625	2	2	0.141421005129814	0.688139021396637	7.30000019073486	13	1.57553195953369	2.00779724121094	362.353424072266	178.885437011719	230.867935180664	480.832611083984	136.014709472656	536.003723144531
1	1201	352.278289794922	0	0	0	0	0.851239669421488	0.247933884297521	0	0	0	514.00390625	2	1	0	0	10	11	1.56574094295502	1.72046506404877	340	193.132080078125	196.977157592773	545.618896484375	131.52946472168	608.276245117188
1	1201	344.093017578125	0	0	0	0	0.859504132231405	0.198347107438017	0	0	0	506.063232421875	2	1	0	0	10	11	1.56574094295502	1.72046506404877	335.410186767578	196.977157592773	193.132080078125	553.172668457031	121.655250549316	618.142395019531
1	1201	282.842712402344	0	0	0	0	0.900826446280992	0.900826446280992	0	0	0	250.59928894043	2	3	1.4982990026474	0.364363998174667	14.789999961853	29	2.50375699996948	1.88391411304474	436.004577636719	170.293869018555	150	639.765563964844	170.293869018555	327.566772460938
1	1201	178.885437011719	0	0	0	0.0165289256198347	0.892561983471074	0.892561983471074	0	0	0	50	2	3	0.433012992143631	1.03972101211548	11.0200004577637	15	2.24132609367371	1.10014426708221	465.188140869141	319.061126708984	339.411254882812	53.8516464233398	219.544982910156	645.135620117188
1	1201	235.372039794922	0	0	0	0	0.685950413223141	0.685950413223141	0.214876033057851	0	0	219.317123413086	2	2	1.13137102127075	0.325082987546921	14.5500001907349	34	2.87440609931946	1.49757301807404	633.876953125	84.8528137207031	92.195442199707	304.138122558594	28.2842712402344	813.01904296875
1	1201	222.036026000977	0	0	0	0	0.479338842975207	0.479338842975207	0.421487603305785	0	0	232.59407043457	2	2	1.13137102127075	0.325082987546921	14.5500001907349	34	2.87440609931946	1.49757301807404	612.943725585938	64.0312423706055	70.7106781005859	311.4482421875	10	811.233642578125
1	1201	366.742431640625	0	0	0	0	0.735537190082645	0	0.165289256198347	0	0	460.4345703125	2	1	0	0	18	20	2.3664379119873	1.38402545452118	443.846832275391	89.4427185058594	114.017539978027	536.003723144531	31.6227760314941	626.258728027344
1	1201	326.496551513672	0	0	0	0	0.84297520661157	0.628099173553719	0	0	0	545.618896484375	2	2	1.27279198169708	0.198514997959137	10.3999996185303	17	1.72032594680786	2.35407447814941	296.816436767578	237.065399169922	243.515914916992	514.00390625	126.491104125977	602.079711914062
1	1201	581.807556152344	0	0	0	0	0.611570247933884	0.289256198347107	0	0	0	629.682434082031	2	1	0	0	13	12	1.91941797733307	1.24637651443481	520.096130371094	108.166542053223	122.065559387207	434.626281738281	70.7106781005859	386.26416015625
1	1201	502.493774414062	0	0	0	0	0.537190082644628	0.198347107438017	0.107438016528926	0	0	563.560119628906	2	1	0	0	18	20	2.3664379119873	1.38402545452118	468.614990234375	76.1577301025391	206.155288696289	499.299499511719	40	487.031829833984
1	1201	480.208282470703	0	0	0	0	0.611570247933884	0.28099173553719	0.0165289256198347	0	0	563.560119628906	2	1	0	0	18	20	2.3664379119873	1.38402545452118	448.218688964844	94.3398132324219	216.333084106445	502.195190429688	53.8516464233398	502.891632080078
1	1201	526.117858886719	0	0	0	0	0.900826446280992	0.884297520661157	0	0	0	447.213592529297	2	2	1.27279198169708	0.198514997959137	13.8999996185303	20	2.18198609352112	1.69357252120972	720.069458007812	172.046508789062	245.967483520508	643.272888183594	150	489.182983398438
1	1201	488.466979980469	0	0	0	0	0.545454545454545	0.0578512396694215	0.247933884297521	0	0	541.202392578125	2	1	0	0	18	20	2.3664379119873	1.38402545452118	478.016723632812	63.2455520629883	226.715682983398	521.536193847656	22.3606796264648	503.289184570312
1	1201	475.394561767578	0	0	0	0	0.43801652892562	0.884297520661157	0	0	0	639.531066894531	2	2	0.141421005129814	0.688139021396637	7.30000019073486	13	1.57553195953369	2.00779724121094	417.2529296875	151.327453613281	156.524765014648	428.018676757812	111.803398132324	457.055786132812
1	1201	402.492248535156	0	0	0	0	0.801652892561983	0	0.0991735537190083	0	0	491.934967041016	2	1	0	0	18	20	2.3664379119873	1.38402545452118	438.292144775391	94.8683319091797	150	570.087707519531	41.2310562133789	591.354370117188
1	1201	541.202392578125	0	0	0	0	0.603305785123967	0.231404958677686	0.0330578512396694	0	0	595.399047851562	2	1	0	0	13	12	1.91941797733307	1.24637651443481	494.974761962891	80.6225738525391	162.788208007812	465.295593261719	44.7213592529297	436.577606201172
1	1201	480.208282470703	0	0	0	0	0.611570247933884	0.28099173553719	0.0165289256198347	0	0	563.560119628906	2	1	0	0	18	20	2.3664379119873	1.38402545452118	448.218688964844	94.3398132324219	216.333084106445	502.195190429688	53.8516464233398	502.891632080078
1	1201	407.185455322266	0	0	0	0	0.702479338842975	0	0.198347107438017	0	0	487.544860839844	2	1	0	0	18	20	2.3664379119873	1.38402545452118	451.774291992188	82.4621124267578	152.643371582031	568.5068359375	30	585.234985351562
1	1201	393.573364257812	0	0	0	0	0.801652892561983	0.71900826446281	0	0	0	574.282165527344	2	2	0.141421005129814	0.688139021396637	7.30000019073486	13	1.57553195953369	2.00779724121094	356.089874267578	183.575592041016	240.416305541992	487.954925537109	139.283889770508	545.893737792969
1	1201	417.612274169922	0	0	0	0	0.900826446280992	0.900826446280992	0	0	0	650	2	2	0.141421005129814	0.688139021396637	7.30000019073486	13	1.57553195953369	2.00779724121094	346.554473876953	218.403289794922	174.642486572266	410.365692138672	160	490.407989501953
1	1201	485.489440917969	0	0	0	0	0.59504132231405	0.198347107438017	0.0743801652892562	0	0	554.617004394531	2	1	0	0	18	20	2.3664379119873	1.38402545452118	456.070159912109	85.4400405883789	222.036026000977	510.391998291016	44.7213592529297	505.964416503906
1	1201	488.466979980469	0	0	0	0	0.545454545454545	0.0578512396694215	0.247933884297521	0	0	541.202392578125	2	1	0	0	18	20	2.3664379119873	1.38402545452118	478.016723632812	63.2455520629883	226.715682983398	521.536193847656	22.3606796264648	503.289184570312
1	1201	528.393798828125	0	0	0	0	0.56198347107438	0.190082644628099	0.0909090909090909	0	0	577.0615234375	3	1	NA	NA	NA	NA	NA	NA	488.364624023438	70	183.847763061523	483.735473632812	30	458.802795410156
1	1201	506.063232421875	0	0	0	0	0.570247933884298	0.272727272727273	0.0495867768595041	0	0	576.974853515625	2	1	0	0	18	20	2.3664379119873	1.38402545452118	467.546783447266	82.4621124267578	192.093734741211	485.489440917969	44.7213592529297	474.341644287109
1	1201	374.432891845703	0	0	0	0	0.87603305785124	0.87603305785124	0	0	0	353.553405761719	2	3	1.4982990026474	0.364363998174667	14.789999961853	29	2.50375699996948	1.88391411304474	555.69775390625	180.277557373047	170.293869018555	616.116882324219	180.277557373047	343.656799316406
1	1201	362.353424072266	0	0	0	0	0.859504132231405	0.677685950413223	0	0	0	344.093017578125	2	3	1.4982990026474	0.364363998174667	14.789999961853	29	2.50375699996948	1.88391411304474	585.234985351562	220	210.950225830078	653.069702148438	220	384.707672119141
1	1201	389.486846923828	0	0	0	0	0.809917355371901	0.59504132231405	0	0	0	560.357055664062	2	2	0.141421005129814	0.688139021396637	7.30000019073486	13	1.57553195953369	2.00779724121094	358.050262451172	180.277557373047	230.21728515625	502.095611572266	133.416641235352	557.315002441406
1	1201	475.394561767578	0	0.00826446280991736	0	0	0.553719008264463	0	0.305785123966942	0	0	527.731018066406	2	1	0	0	18	20	2.3664379119873	1.38402545452118	480.104156494141	58.3095207214355	219.317123413086	535.350341796875	20	516.236389160156
1	1201	358.468963623047	0	0	0	0	0.851239669421488	0.520661157024793	0	0	0	542.033203125	2	2	0.141421005129814	0.688139021396637	7.30000019073486	13	1.57553195953369	2.00779724121094	332.866333007812	201.246124267578	223.606796264648	517.397338867188	150	585.491271972656
1	1201	375.89892578125	0	0	0	0	0.84297520661157	0.628099173553719	0	0	0	558.032287597656	2	2	0.141421005129814	0.688139021396637	7.30000019073486	13	1.57553195953369	2.00779724121094	344.093017578125	193.132080078125	233.238082885742	502.493774414062	145.602203369141	565.685424804688
1	1201	493.963562011719	0	0	0	0	0.380165289256198	0.826446280991736	0	0	0	648.459716796875	2	1	0	0	9	10	1.37065601348877	1.84916424751282	430.116271972656	150	138.924438476562	416.173034667969	107.70329284668	437.378540039062
1	1201	353.836120605469	0	0	0	0	0.900826446280992	0.900826446280992	0	0	0	322.490295410156	2	3	1.4982990026474	0.364363998174667	14.789999961853	29	2.50375699996948	1.88391411304474	465.295593261719	123.693168640137	110	579.396240234375	123.693168640137	280.178527832031
1	1201	170	0	0	0.231404958677686	0	0.429752066115702	0.15702479338843	0.239669421487603	0	0	268.328155517578	2	1	0	0	18	20	2.3664379119873	1.38402545452118	490	70.7106781005859	14.1421356201172	375.366485595703	10	822.800109863281
1	1201	134.536239624023	0	0	0.00826446280991736	0	0.56198347107438	0.462809917355372	0.330578512396694	0	0	230.21728515625	2	2	0.565684974193573	0.610863983631134	11.1400003433228	23	2.13460206985474	2.27152466773987	482.597137451172	111.803398132324	58.3095207214355	352.278289794922	10	866.487182617188
1	1201	202.484573364258	0	0	0.132231404958678	0	0.685950413223141	0.239669421487603	0.0826446280991736	0	0	300.166625976562	2	1	0	0	18	20	2.3664379119873	1.38402545452118	460.108673095703	80.6225738525391	36.0555114746094	411.096099853516	30	793.788391113281
1	1201	451.884948730469	0	0	0	0	0.710743801652893	0.0247933884297521	0.148760330578512	0	0	523.259033203125	2	1	0	0	18	20	2.3664379119873	1.38402545452118	454.862609863281	82.4621124267578	197.230834960938	544.058837890625	36.0555114746094	540.832702636719
1	1201	497.694671630859	0	0.00826446280991736	0	0	0.537190082644628	0.0578512396694215	0.239669421487603	0	0	545.618896484375	2	1	0	0	18	20	2.3664379119873	1.38402545452118	484.148742675781	58.3095207214355	219.317123413086	516.236389160156	20	493.963562011719
1	1201	422.018951416016	0	0	0	0	0.884297520661157	0.900826446280992	0	0	0	670.074645996094	2	2	0.141421005129814	0.688139021396637	7.30000019073486	13	1.57553195953369	2.00779724121094	336.005950927734	235.372039794922	161.245147705078	389.486846923828	150.332962036133	480
1	1201	470.106384277344	0	0	0	0	0.628099173553719	0.0413223140495868	0.198347107438017	0	0	532.259338378906	2	1	0	0	18	20	2.3664379119873	1.38402545452118	466.154479980469	72.1110229492188	214.709106445312	532.541076660156	30	522.015319824219
1	1201	608.358459472656	0	0	0	0	0.380165289256198	0.520661157024793	0	0	0	621.691223144531	2	1	0	0	9	10	1.37065601348877	1.84916424751282	548.178833007812	106.301460266113	130	445.982055664062	76.1577301025391	375.765899658203
1	1201	537.121948242188	0	0	0	0	0.56198347107438	0.198347107438017	0.0826446280991736	0	0	581.807556152344	2	1	0	0	13	12	1.91941797733307	1.24637651443481	495.176727294922	70	176.918060302734	478.852783203125	31.6227760314941	449.444091796875
1	1201	501.597442626953	0	0	0	0	0.553719008264463	0.12396694214876	0.173553719008264	0	0	554.617004394531	2	1	0	0	18	20	2.3664379119873	1.38402545452118	476.340209960938	67.0820388793945	212.602920532227	507.740081787109	30	490.407989501953
1	1201	544.518127441406	0	0	0	0	0.867768595041322	0.867768595041322	0.00826446280991736	0	0	478.539459228516	2	2	1.13137102127075	0.325082987546921	14.5500001907349	34	2.87440609931946	1.49757301807404	628.012756347656	80.6225738525391	226.715682983398	591.354370117188	58.3095207214355	484.148742675781
1	1201	573.149169921875	0	0	0	0	0.87603305785124	0.87603305785124	0	0	0	483.735473632812	2	2	1.13137102127075	0.325082987546921	14.5500001907349	34	2.87440609931946	1.49757301807404	654.369934082031	106.301460266113	212.602920532227	592.030395507812	84.8528137207031	467.546783447266
1	1201	122.065559387207	0	0	0.0247933884297521	0	0.380165289256198	0.289256198347107	0.495867768595041	0	0	219.544982910156	9	1	NA	NA	NA	NA	NA	NA	502.493774414062	94.3398132324219	50.9901962280273	336.005950927734	0	873.155212402344
1	1201	353.411926269531	0	0	0	0	0.685950413223141	0.0330578512396694	0.214876033057851	0	0	446.542266845703	2	1	0	0	18	20	2.3664379119873	1.38402545452118	449.444091796875	85.4400405883789	100	522.015319824219	28.2842712402344	639.061828613281
1	1201	376.961547851562	0	0	0	0	0.504132231404959	0.0165289256198347	0.396694214876033	0	0	451.774291992188	2	1	0	0	18	20	2.3664379119873	1.38402545452118	470.106384277344	63.2455520629883	120.830459594727	532.634948730469	10	614.654357910156
1	1201	433.820251464844	0	0	0	0	0.785123966942149	0.00826446280991736	0.0991735537190083	0	0	514.295654296875	2	1	0	0	18	20	2.3664379119873	1.38402545452118	444.184631347656	89.4427185058594	180.277557373047	556.057556152344	41.2310562133789	559.732055664062
1	1201	497.694671630859	0	0.00826446280991736	0	0	0.537190082644628	0.0578512396694215	0.239669421487603	0	0	545.618896484375	2	1	0	0	18	20	2.3664379119873	1.38402545452118	484.148742675781	58.3095207214355	219.317123413086	516.236389160156	20	493.963562011719
1	1201	304.138122558594	0	0	0	0	0.900826446280992	0.900826446280992	0	0	0	272.946868896484	2	3	1.4982990026474	0.364363998174667	14.789999961853	29	2.50375699996948	1.88391411304474	446.542266845703	160	140	622.414672851562	160	314.006378173828
1	1201	398.246154785156	0	0	0	0	0.785123966942149	0.644628099173554	0	0	0	568.594787597656	2	2	0.141421005129814	0.688139021396637	7.30000019073486	13	1.57553195953369	2.00779724121094	364.005493164062	174.928558349609	236.00846862793	494.974761962891	130	547.448608398438
1	1201	261.725036621094	0	0	0	0	0.619834710743802	0.619834710743802	0.28099173553719	0	0	250.59928894043	2	2	1.13137102127075	0.325082987546921	14.5500001907349	34	2.87440609931946	1.49757301807404	618.142395019531	92.195442199707	98.4885787963867	339.705749511719	20	776.981323242188
1	1201	301.496276855469	0	0	0	0	0.743801652892562	0.743801652892562	0.15702479338843	0	0	268.328155517578	2	2	1.13137102127075	0.325082987546921	14.5500001907349	34	2.87440609931946	1.49757301807404	625.859436035156	100.498756408691	111.803398132324	370.135101318359	36.0555114746094	743.303466796875
1	1201	475.394561767578	0	0.00826446280991736	0	0	0.553719008264463	0	0.305785123966942	0	0	527.731018066406	2	1	0	0	18	20	2.3664379119873	1.38402545452118	480.104156494141	58.3095207214355	219.317123413086	535.350341796875	20	516.236389160156
1	1201	534.134826660156	0	0	0	0	0.900826446280992	0.900826446280992	0	0	0	487.544860839844	2	4	0.574348986148834	1.21911597251892	10.3800001144409	19	2.49823904037476	1.03349614143372	274.590606689453	230.21728515625	174.642486572266	282.842712402344	230.21728515625	192.35383605957
1	1201	297.321380615234	0	0	0	0	0.900826446280992	0.900826446280992	0	0	0	258.069763183594	2	3	1.4982990026474	0.364363998174667	14.789999961853	29	2.50375699996948	1.88391411304474	410.487518310547	141.421356201172	120.415946960449	617.170959472656	141.421356201172	300.832183837891
1	1201	471.699066162109	0	0.0247933884297521	0	0	0.495867768595041	0	0.380165289256198	0	0	518.844848632812	2	1	0	0	18	20	2.3664379119873	1.38402545452118	488.262237548828	50	215.406585693359	543.783020019531	10	520
1	1201	458.802795410156	0	0.0330578512396694	0	0	0.43801652892562	0	0.429752066115702	0	0	505.371154785156	1	2	0.282842993736267	0.673012018203735	10	57	3.70991992950439	0.820140659809113	490.917510986328	50	202.484573364258	557.584045410156	0	533.104125976562
1	1201	393.573364257812	0	0	0	0	0.801652892561983	0.71900826446281	0	0	0	574.282165527344	2	2	0.141421005129814	0.688139021396637	7.30000019073486	13	1.57553195953369	2.00779724121094	356.089874267578	183.575592041016	240.416305541992	487.954925537109	139.283889770508	545.893737792969
1	1201	341.320953369141	0	0	0	0	0.84297520661157	0.396694214876033	0	0	0	526.307922363281	3	1	NA	NA	NA	NA	NA	NA	322.490295410156	210.950225830078	215.406585693359	532.634948730469	130	605.309814453125
1	1201	284.25341796875	0	0	0	0	0.900826446280992	0.900826446280992	0	0	0	241.660919189453	2	3	1.4982990026474	0.364363998174667	14.789999961853	29	2.50375699996948	1.88391411304474	394.081207275391	145.602203369141	123.693168640137	626.498229980469	145.602203369141	306.757232666016
1	1201	296.98486328125	0	0	0	0	0.900826446280992	0.900826446280992	0	0	0	264.196899414062	2	3	1.4982990026474	0.364363998174667	14.789999961853	29	2.50375699996948	1.88391411304474	438.292144775391	160	140	626.498229980469	160	315.753082275391
1	1201	492.442901611328	0	0	0	0	0.553719008264463	0.12396694214876	0.165289256198347	0	0	550.090881347656	2	1	0	0	18	20	2.3664379119873	1.38402545452118	470.106384277344	72.1110229492188	220.227157592773	513.127685546875	31.6227760314941	499.799957275391
1	1201	520.096130371094	0	0	0	0	0.900826446280992	0.900826446280992	0	0	0	411.8251953125	2	2	1.13137102127075	0.325082987546921	14.5500001907349	34	2.87440609931946	1.49757301807404	679.558654785156	138.924438476562	284.25341796875	585.918090820312	108.166542053223	537.587219238281
1	1201	421.900451660156	0	0.0165289256198347	0	0	0.59504132231405	0.59504132231405	0.289256198347107	0	0	394.461669921875	2	2	1.13137102127075	0.325082987546921	14.5500001907349	34	2.87440609931946	1.49757301807404	590.3388671875	53.8516464233398	171.172424316406	514.00390625	20	599.082641601562
1	1201	433.820251464844	0	0	0	0	0.785123966942149	0.00826446280991736	0.0991735537190083	0	0	514.295654296875	2	1	0	0	18	20	2.3664379119873	1.38402545452118	444.184631347656	89.4427185058594	180.277557373047	556.057556152344	41.2310562133789	559.732055664062
1	1201	509.313262939453	0	0.0743801652892562	0.264462809917355	0	0.636363636363636	0.694214876033058	0.0743801652892562	0	0	474.236236572266	2	3	1.4982990026474	0.364363998174667	14.789999961853	29	2.50375699996948	1.88391411304474	531.507263183594	10	10	441.474792480469	10	192.35383605957
1	1201	296.98486328125	0	0	0	0	0.900826446280992	0.900826446280992	0	0	0	260.768096923828	2	3	1.4982990026474	0.364363998174667	14.789999961853	29	2.50375699996948	1.88391411304474	424.381896972656	150.332962036133	130	621.691223144531	150.332962036133	308.058441162109
1	1201	284.25341796875	0	0	0	0	0.900826446280992	0.900826446280992	0	0	0	241.660919189453	2	3	1.4982990026474	0.364363998174667	14.789999961853	29	2.50375699996948	1.88391411304474	394.081207275391	145.602203369141	123.693168640137	626.498229980469	145.602203369141	306.757232666016
1	1201	472.652099609375	0	0	0	0	0.752066115702479	0.752066115702479	0.148760330578512	0	0	429.418212890625	2	2	1.13137102127075	0.325082987546921	14.5500001907349	34	2.87440609931946	1.49757301807404	605.392456054688	67.0820388793945	220.227157592773	560.357055664062	36.0555114746094	552.177490234375
1	1201	366.196655273438	0	0	0	0	0.859504132231405	0.231404958677686	0	0	0	516.139526367188	2	1	0	0	10	11	1.56574094295502	1.72046506404877	353.553405761719	180.277557373047	192.35383605957	544.885314941406	126.491104125977	600.166625976562
1	1201	341.320953369141	0	0	0	0	0.84297520661157	0.396694214876033	0	0	0	526.307922363281	3	1	NA	NA	NA	NA	NA	NA	322.490295410156	210.950225830078	215.406585693359	532.634948730469	130	605.309814453125
1	1201	493.963562011719	0	0	0	0	0.553719008264463	0.198347107438017	0.0909090909090909	0	0	559.016967773438	2	1	0	0	18	20	2.3664379119873	1.38402545452118	462.276977539062	80.6225738525391	214.009338378906	504.777191162109	41.2310562133789	496.487670898438
1	1201	339.411254882812	0	0	0	0	0.900826446280992	0.900826446280992	0	0	0	305.286743164062	2	3	1.4982990026474	0.364363998174667	14.789999961853	29	2.50375699996948	1.88391411304474	447.772277832031	130	110	586.941223144531	130	281.602569580078
1	1201	455.411895751953	0	0.0413223140495868	0	0	0.504132231404959	0.504132231404959	0.355371900826446	0	0	435.660430908203	2	2	1.13137102127075	0.325082987546921	14.5500001907349	34	2.87440609931946	1.49757301807404	578.013854980469	41.2310562133789	200.249847412109	556.057556152344	10	557.584045410156
1	1201	401.123413085938	0	0.00826446280991736	0	0	0.578512396694215	0.578512396694215	0.31404958677686	0	0	375.89892578125	2	2	1.13137102127075	0.325082987546921	14.5500001907349	34	2.87440609931946	1.49757301807404	590.931457519531	58.3095207214355	152.970581054688	492.036590576172	14.1421356201172	621.289001464844
1	1201	410	0	0	0	0	0.834710743801653	0.834710743801653	0.0661157024793388	0	0	355.105621337891	2	2	1.13137102127075	0.325082987546921	14.5500001907349	34	2.87440609931946	1.49757301807404	622.414672851562	89.4427185058594	170.880081176758	482.597137451172	44.7213592529297	630.079345703125
1	1201	511.077301025391	0	0	0	0	0.553719008264463	0.190082644628099	0.107438016528926	0	0	567.978881835938	2	1	0	0	18	20	2.3664379119873	1.38402545452118	475.078948974609	72.8011016845703	198.494338989258	493.963562011719	36.0555114746094	477.59814453125
1	1201	484.664825439453	0	0.0165289256198347	0	0	0.512396694214876	0	0.322314049586777	0	0	532.259338378906	2	1	0	0	18	20	2.3664379119873	1.38402545452118	486.004119873047	53.8516464233398	228.473190307617	530	14.1421356201172	506.95166015625
1	1201	296.98486328125	0	0	0	0	0.900826446280992	0.900826446280992	0	0	0	260.768096923828	2	3	1.4982990026474	0.364363998174667	14.789999961853	29	2.50375699996948	1.88391411304474	424.381896972656	150.332962036133	130	621.691223144531	150.332962036133	308.058441162109
1	1201	381.182373046875	0	0.0165289256198347	0	0	0.487603305785124	0.487603305785124	0.396694214876033	0	0	366.742431640625	2	2	1.13137102127075	0.325082987546921	14.5500001907349	34	2.87440609931946	1.49757301807404	583.09521484375	50	133.416641235352	476.340209960938	10	638.122253417969
1	1201	433.820251464844	0	0	0	0	0.785123966942149	0.00826446280991736	0.0991735537190083	0	0	514.295654296875	2	1	0	0	18	20	2.3664379119873	1.38402545452118	444.184631347656	89.4427185058594	180.277557373047	556.057556152344	41.2310562133789	559.732055664062
1	1201	330.151489257812	0	0	0	0	0.851239669421488	0.206611570247934	0	0	0	504.479919433594	2	1	0	0	10	11	1.56574094295502	1.72046506404877	322.024841308594	210.23796081543	199.248580932617	554.436645507812	110.45361328125	626.498229980469
1	1201	424.499694824219	0	0.0578512396694215	0	0	0.107438016528926	0.0330578512396694	0.735537190082645	0	0	451.774291992188	1	2	0.282842993736267	0.673012018203735	10	57	3.70991992950439	0.820140659809113	523.545593261719	14.1421356201172	167.63053894043	551.724548339844	0	572.450866699219
1	1201	500.099975585938	0	0.0413223140495868	0	0	0.454545454545455	0.479338842975207	0.355371900826446	0	0	482.597137451172	2	2	1.13137102127075	0.325082987546921	14.5500001907349	34	2.87440609931946	1.49757301807404	574.282165527344	36.0555114746094	243.310501098633	581.807556152344	10	507.740081787109
1	1201	290	0	0	0	0	0.900826446280992	0.900826446280992	0	0	0	255.538650512695	2	3	1.4982990026474	0.364363998174667	14.789999961853	29	2.50375699996948	1.88391411304474	430.116271972656	160.312194824219	140	630.7138671875	160.312194824219	317.804962158203
1	1201	268.700592041016	0	0	0	0	0.900826446280992	0.900826446280992	0	0	0	237.065399169922	2	3	1.4982990026474	0.364363998174667	14.789999961853	29	2.50375699996948	1.88391411304474	434.165863037109	181.107696533203	160.312194824219	653.069702148438	181.107696533203	339.558532714844
1	1201	488.364624023438	0	0.0495867768595041	0	0	0.504132231404959	0.504132231404959	0.347107438016529	0	0	468.7216796875	2	2	1.13137102127075	0.325082987546921	14.5500001907349	34	2.87440609931946	1.49757301807404	576.88818359375	36.0555114746094	231.948272705078	592.030395507812	10	521.536193847656
1	1201	536.003723144531	0	0.0247933884297521	0	0	0.363636363636364	0.537190082644628	0.256198347107438	0	0	523.259033203125	1	2	0.282842993736267	0.673012018203735	10	57	3.70991992950439	0.820140659809113	568.5068359375	22.3606796264648	210.23796081543	542.309875488281	0	466.476165771484
1	1201	488.364624023438	0	0.0495867768595041	0	0	0.504132231404959	0.504132231404959	0.347107438016529	0	0	468.7216796875	2	2	1.13137102127075	0.325082987546921	14.5500001907349	34	2.87440609931946	1.49757301807404	576.88818359375	36.0555114746094	231.948272705078	592.030395507812	10	521.536193847656
1	1201	504.876220703125	0	0	0	0	0.760330578512397	0.760330578512397	0.140495867768595	0	0	460.651702880859	2	2	1.13137102127075	0.325082987546921	14.5500001907349	34	2.87440609931946	1.49757301807404	604.648681640625	64.0312423706055	250.199920654297	596.405883789062	36.0555114746094	516.139526367188
1	1201	282.842712402344	0	0	0	0	0.900826446280992	0.900826446280992	0	0	0	250.59928894043	2	3	1.4982990026474	0.364363998174667	14.789999961853	29	2.50375699996948	1.88391411304474	436.004577636719	170.293869018555	150	639.765563964844	170.293869018555	327.566772460938
1	1201	447.213592529297	0	0.0578512396694215	0	0	0.363636363636364	0.363636363636364	0.479338842975207	0	0	439.089965820312	1	2	0.282842993736267	0.673012018203735	10	57	3.70991992950439	0.820140659809113	564.358032226562	28.2842712402344	191.049728393555	554.436645507812	0	560.802978515625
1	1201	468.7216796875	0	0.0495867768595041	0	0	0.388429752066116	0.388429752066116	0.462809917355372	0	0	457.930114746094	1	2	0.282842993736267	0.673012018203735	10	57	3.70991992950439	0.820140659809113	566.038879394531	28.2842712402344	212.132034301758	576.281188964844	0	538.516479492188
1	1201	492.442901611328	0	0.0495867768595041	0	0	0.330578512396694	0.347107438016529	0.479338842975207	0	0	485.489440917969	1	2	0.282842993736267	0.673012018203735	10	57	3.70991992950439	0.820140659809113	560.357055664062	22.3606796264648	235.372039794922	576.974853515625	0	511.077301025391
1	1201	468.7216796875	0	0.0495867768595041	0	0	0.388429752066116	0.388429752066116	0.462809917355372	0	0	457.930114746094	1	2	0.282842993736267	0.673012018203735	10	57	3.70991992950439	0.820140659809113	566.038879394531	28.2842712402344	212.132034301758	576.281188964844	0	538.516479492188
1	1201	304.795013427734	0	0	0	0	0.900826446280992	0.900826446280992	0	0	0	277.308502197266	2	3	1.4982990026474	0.364363998174667	14.789999961853	29	2.50375699996948	1.88391411304474	460.4345703125	170.293869018555	150	627.694213867188	170.293869018555	322.490295410156
1	1201	283.019439697266	0	0	0	0	0.900826446280992	0.900826446280992	0	0	0	223.606796264648	2	3	1.4982990026474	0.364363998174667	14.789999961853	29	2.50375699996948	1.88391411304474	358.050262451172	130	110.45361328125	624.339660644531	130	299.666473388672
1	1201	420.475921630859	0	0	0	0	0.900826446280992	0.900826446280992	0	0	0	335.410186767578	2	2	1.13137102127075	0.325082987546921	14.5500001907349	34	2.87440609931946	1.49757301807404	653.911315917969	120.830459594727	192.35383605957	475.078948974609	76.1577301025391	640.312438964844
1	1201	401.123413085938	0	0.00826446280991736	0	0	0.578512396694215	0.578512396694215	0.31404958677686	0	0	375.89892578125	2	2	1.13137102127075	0.325082987546921	14.5500001907349	34	2.87440609931946	1.49757301807404	590.931457519531	58.3095207214355	152.970581054688	492.036590576172	14.1421356201172	621.289001464844
1	1201	413.037536621094	0	0.0330578512396694	0	0	0.462809917355372	0.462809917355372	0.40495867768595	0	0	398.246154785156	2	2	1.13137102127075	0.325082987546921	14.5500001907349	34	2.87440609931946	1.49757301807404	576.974853515625	41.2310562133789	160.312194824219	512.249938964844	10	602.079711914062
1	1201	413.037536621094	0	0.0330578512396694	0	0	0.462809917355372	0.462809917355372	0.40495867768595	0	0	398.246154785156	2	2	1.13137102127075	0.325082987546921	14.5500001907349	34	2.87440609931946	1.49757301807404	576.974853515625	41.2310562133789	160.312194824219	512.249938964844	10	602.079711914062
1	1201	549.181213378906	0	0.00826446280991736	0	0	0.661157024793388	0.768595041322314	0.0826446280991736	0	0	505.371154785156	2	2	1.13137102127075	0.325082987546921	14.5500001907349	34	2.87440609931946	1.49757301807404	604.400512695312	56.5685424804688	208.086517333984	563.027526855469	36.0555114746094	466.154479980469
1	1201	298.328674316406	0	0	0	0	0.900826446280992	0.900826446280992	0	0	0	254.950973510742	2	3	1.4982990026474	0.364363998174667	14.789999961853	29	2.50375699996948	1.88391411304474	396.610626220703	133.416641235352	111.803398132324	612.943725585938	133.416641235352	294.108825683594
1	1201	260	0	0.00826446280991736	0	0	0.264462809917355	0.264462809917355	0.628099173553719	0	0	286.356414794922	1	2	0.282842993736267	0.673012018203735	10	57	3.70991992950439	0.820140659809113	578.705444335938	58.3095207214355	60.8276252746582	367.967376708984	0	756.637268066406
1	1201	476.759887695312	0	0.0413223140495868	0	0	0.528925619834711	0.528925619834711	0.330578512396694	0	0	454.862609863281	2	2	1.13137102127075	0.325082987546921	14.5500001907349	34	2.87440609931946	1.49757301807404	579.827575683594	41.2310562133789	220.9072265625	578.013854980469	10	535.350341796875
1	1201	516.236389160156	0	0	0	0	0.710743801652893	0.71900826446281	0.15702479338843	0	0	474.130798339844	2	2	1.13137102127075	0.325082987546921	14.5500001907349	34	2.87440609931946	1.49757301807404	602.162780761719	60.8276252746582	244.131118774414	592.368103027344	36.0555114746094	502.195190429688
1	1201	555.427734375	0	0.0165289256198347	0	0	0.43801652892562	0.685950413223141	0.12396694214876	0	0	532.259338378906	2	1	0	0	9	10	1.37065601348877	1.84916424751282	581.377685546875	41.2310562133789	192.35383605957	534.883178710938	20	449.444091796875
1	1201	530.848388671875	0	0	0	0	0.900826446280992	0.900826446280992	0	0	0	438.292144775391	2	2	1.13137102127075	0.325082987546921	14.5500001907349	34	2.87440609931946	1.49757301807404	654.59912109375	114.017539978027	261.725036621094	600.333251953125	84.8528137207031	517.397338867188
1	1201	275.862274169922	0	0	0	0	0.900826446280992	0.900826446280992	0	0	0	238.537216186523	2	3	1.4982990026474	0.364363998174667	14.789999961853	29	2.50375699996948	1.88391411304474	414.004821777344	162.788208007812	141.421356201172	639.531066894531	162.788208007812	322.800262451172
1	1201	537.587219238281	0	0.0247933884297521	0	0	0.355371900826446	0.231404958677686	0.247933884297521	0	0	552.26806640625	2	1	0	0	13	12	1.91941797733307	1.24637651443481	531.507263183594	31.6227760314941	200	509.901947021484	10	456.179779052734
1	1201	466.154479980469	0	0	0	0	0.603305785123967	0	0.28099173553719	0	0	523.259033203125	2	1	0	0	18	20	2.3664379119873	1.38402545452118	474.341644287109	64.0312423706055	210.23796081543	540.832702636719	20	525.54736328125
1	1201	458.802795410156	0	0.0330578512396694	0	0	0.43801652892562	0	0.429752066115702	0	0	505.371154785156	1	2	0.282842993736267	0.673012018203735	10	57	3.70991992950439	0.820140659809113	490.917510986328	50	202.484573364258	557.584045410156	0	533.104125976562
1	1201	462.385131835938	0	0.0165289256198347	0	0	0.528925619834711	0	0.355371900826446	0	0	514.295654296875	2	1	0	0	18	20	2.3664379119873	1.38402545452118	482.597137451172	56.5685424804688	206.155288696289	549.181213378906	10	529.244750976562
1	1201	537.587219238281	0	0.0661157024793388	0.223140495867769	0	0.677685950413223	0.586776859504132	0.0661157024793388	0	0	500.899200439453	1	3	0.739932000637054	0.855688989162445	9.85000038146973	55	3.53436398506165	1.21231138706207	547.448608398438	0	0	417.731964111328	0	186.010757446289
1	1201	296.98486328125	0	0	0	0	0.900826446280992	0.900826446280992	0	0	0	260.768096923828	2	3	1.4982990026474	0.364363998174667	14.789999961853	29	2.50375699996948	1.88391411304474	424.381896972656	150.332962036133	130	621.691223144531	150.332962036133	308.058441162109
1	1201	509.116882324219	0	0.0743801652892562	0.297520661157025	0	0.603305785123967	0.512396694214876	0.0743801652892562	0	0	465.188140869141	2	4	0.993310987949371	1.03311395645142	12.8000001907349	22	2.21988892555237	1.95020723342896	508.035430908203	10	0	427.2001953125	10	165.529449462891
1	1201	559.016967773438	0	0.0578512396694215	0.190082644628099	0	0.710743801652893	0.537190082644628	0.0578512396694215	0	0	523.259033203125	2	4	0.993310987949371	1.03311395645142	12.8000001907349	22	2.21988892555237	1.95020723342896	565.685424804688	10	0	404.474975585938	10	191.049728393555
1	1201	637.887145996094	0	0.0330578512396694	0.0661157024793388	0	0.834710743801653	0.214876033057851	0.0330578512396694	0	0	607.453674316406	2	1	0	0	18	15	1.90983295440674	1.49579238891602	601.414978027344	36.0555114746094	28.2842712402344	370.540161132812	36.0555114746094	237.065399169922
1	1201	537.121948242188	0	0	0	0	0.56198347107438	0.363636363636364	0	0	0	626.498229980469	2	1	0	0	13	12	1.91941797733307	1.24637651443481	480.104156494141	111.803398132324	134.536239624023	434.165863037109	76.1577301025391	417.612274169922
1	1201	268.328155517578	0	0	0	0	0.900826446280992	0.900826446280992	0	0	0	250	2	3	1.4982990026474	0.364363998174667	14.789999961853	29	2.50375699996948	1.88391411304474	552.26806640625	271.661560058594	260	721.248901367188	271.661560058594	430.116271972656
1	1201	290.688842773438	0	0	0	0	0.900826446280992	0.900826446280992	0	0	0	250	2	3	1.4982990026474	0.364363998174667	14.789999961853	29	2.50375699996948	1.88391411304474	402.243713378906	143.178207397461	121.655250549316	621.771667480469	143.178207397461	303.64453125
1	1201	288.444091796875	0	0	0	0	0.900826446280992	0.900826446280992	0	0	0	232.59407043457	2	3	1.4982990026474	0.364363998174667	14.789999961853	29	2.50375699996948	1.88391411304474	366.196655273438	130.384048461914	110	619.112243652344	130.384048461914	295.465728759766
1	1201	420.594818115234	0	0	0	0	0.735537190082645	0.636363636363636	0	0	0	579.827575683594	2	2	0.141421005129814	0.688139021396637	7.30000019073486	13	1.57553195953369	2.00779724121094	384.187469482422	156.524765014648	228.473190307617	488.364624023438	114.017539978027	529.528076171875
1	1201	411.8251953125	0	0	0	0	0.760330578512397	0.603305785123967	0	0	0	571.401794433594	2	2	0.141421005129814	0.688139021396637	7.30000019073486	13	1.57553195953369	2.00779724121094	378.021148681641	161.245147705078	234.307495117188	495.176727294922	117.046997070312	539.351440429688
1	1201	358.468963623047	0	0	0	0	0.851239669421488	0.520661157024793	0	0	0	542.033203125	2	2	0.141421005129814	0.688139021396637	7.30000019073486	13	1.57553195953369	2.00779724121094	332.866333007812	201.246124267578	223.606796264648	517.397338867188	150	585.491271972656
1	1201	338.378479003906	0	0	0	0	0.851239669421488	0.264462809917355	0	0	0	512.249938964844	2	1	0	0	10	11	1.56574094295502	1.72046506404877	326.496551513672	206.155288696289	202.484573364258	546.717468261719	120.415946960449	616.603576660156
1	1201	304.138122558594	0	0	0	0	0.900826446280992	0.900826446280992	0	0	0	266.270538330078	2	3	1.4982990026474	0.364363998174667	14.789999961853	29	2.50375699996948	1.88391411304474	418.807830810547	140.356689453125	120	612.698974609375	140.356689453125	298.328674316406
1	1201	300	0	0	0	0	0.900826446280992	0.900826446280992	0	0	0	250.59928894043	2	3	1.4982990026474	0.364363998174667	14.789999961853	29	2.50375699996948	1.88391411304474	382.753173828125	126.491104125977	104.40306854248	609.015625	126.491104125977	287.923614501953
1	1201	352.278289794922	0	0	0.305785123966942	0	0.40495867768595	0.59504132231405	0.0909090909090909	0	0	751.332153320312	2	1	0	0	9	10	1.37065601348877	1.84916424751282	358.468963623047	326.955657958984	20	164.012191772461	42.4264068603516	349.284973144531
1	1201	332.415405273438	0	0	0.363636363636364	0	0.43801652892562	0.537190082644628	0.173553719008264	0	0	733.48486328125	2	2	0.141421005129814	0.688139021396637	7.30000019073486	13	1.57553195953369	2.00779724121094	351.140991210938	345.398315429688	14.1421356201172	152.643371582031	28.2842712402344	357.770874023438
1	1201	500.099975585938	0	0	0.132231404958678	0	0	0.669421487603306	0.0991735537190083	0	0	764.787536621094	2	1	0	0	9	10	1.37065601348877	1.84916424751282	417.2529296875	212.602920532227	31.6227760314941	296.816436767578	28.2842712402344	350
1	1201	532.634948730469	0	0.0578512396694215	0.173553719008264	0	0.727272727272727	0.801652892561983	0.0578512396694215	0	0	502.493774414062	2	3	1.4982990026474	0.364363998174667	14.789999961853	29	2.50375699996948	1.88391411304474	572.712829589844	30	22.3606796264648	444.072052001953	30	222.036026000977
1	1201	283.196044921875	0	0	0	0	0.900826446280992	0.900826446280992	0	0	0	244.131118774414	2	3	1.4982990026474	0.364363998174667	14.789999961853	29	2.50375699996948	1.88391411304474	408.044128417969	152.970581054688	131.52946472168	630.634582519531	152.970581054688	313.209197998047
1	1201	261.725036621094	0	0	0	0	0.900826446280992	0.900826446280992	0	0	0	228.254241943359	2	3	1.4982990026474	0.364363998174667	14.789999961853	29	2.50375699996948	1.88391411304474	426.380126953125	182.482879638672	161.245147705078	657.419189453125	182.482879638672	342.052612304688
1	1201	480.416473388672	0	0	0.206611570247934	0	0	0.636363636363636	0.0578512396694215	0	0	787.146728515625	2	1	0	0	9	10	1.37065601348877	1.84916424751282	411.096099853516	222.036026000977	20	274.590606689453	28.2842712402344	340.147033691406
1	1201	486.621002197266	0	0	0	0	0.40495867768595	0.900826446280992	0	0	0	738.173400878906	2	1	0	0	9	10	1.37065601348877	1.84916424751282	367.695526123047	250.199920654297	90	325.576416015625	85.4400405883789	410
1	1201	488.364624023438	0	0	0	0	0.363636363636364	0.900826446280992	0	0	0	732.393310546875	2	1	0	0	9	10	1.37065601348877	1.84916424751282	374.833282470703	240.208236694336	90.5538482666016	333.016510009766	82.4621124267578	410
1	1201	514.00390625	0	0	0	0	0.900826446280992	0.900826446280992	0	0	0	554.707153320312	2	4	0.574348986148834	1.21911597251892	10.3800001144409	19	2.49823904037476	1.03349614143372	400.499694824219	251.793563842773	216.333084106445	219.317123413086	216.333084106445	80.6225738525391
1	1201	290	0	0	0	0	0.900826446280992	0.900826446280992	0	0	0	255.538650512695	2	3	1.4982990026474	0.364363998174667	14.789999961853	29	2.50375699996948	1.88391411304474	430.116271972656	160.312194824219	140	630.7138671875	160.312194824219	317.804962158203
1	1201	283.196044921875	0	0	0	0	0.900826446280992	0.900826446280992	0	0	0	244.131118774414	2	3	1.4982990026474	0.364363998174667	14.789999961853	29	2.50375699996948	1.88391411304474	408.044128417969	152.970581054688	131.52946472168	630.634582519531	152.970581054688	313.209197998047
1	1201	500	0	0	0	0	0.900826446280992	0.851239669421488	0	0	0	568.242919921875	2	4	0.574348986148834	1.21911597251892	10.3800001144409	19	2.49823904037476	1.03349614143372	410.121948242188	263.058929443359	202.484573364258	205.182846069336	202.484573364258	94.3398132324219
1	1201	520.096130371094	0	0	0	0	0.900826446280992	0.900826446280992	0	0	0	545.893737792969	2	4	0.574348986148834	1.21911597251892	10.3800001144409	19	2.49823904037476	1.03349614143372	390.512481689453	250.798721313477	224.722045898438	226.715682983398	224.722045898438	76.1577301025391
1	1201	494.064758300781	0	0	0	0	0.900826446280992	0.801652892561983	0	0	0	577.0615234375	2	4	0.574348986148834	1.21911597251892	10.3800001144409	19	2.49823904037476	1.03349614143372	420.119018554688	264.764038085938	194.16487121582	197.989898681641	194.16487121582	100
1	1201	292.061645507812	0	0	0	0	0.900826446280992	0.900826446280992	0	0	0	245.967483520508	2	3	1.4982990026474	0.364363998174667	14.789999961853	29	2.50375699996948	1.88391411304474	388.329742431641	136.014709472656	114.017539978027	617.73779296875	136.014709472656	297.321380615234
1	1201	275.862274169922	0	0	0	0	0.900826446280992	0.900826446280992	0	0	0	238.537216186523	2	3	1.4982990026474	0.364363998174667	14.789999961853	29	2.50375699996948	1.88391411304474	414.004821777344	162.788208007812	141.421356201172	639.531066894531	162.788208007812	322.800262451172
1	1201	514.00390625	0	0	0	0	0.900826446280992	0.900826446280992	0	0	0	554.707153320312	2	4	0.574348986148834	1.21911597251892	10.3800001144409	19	2.49823904037476	1.03349614143372	400.499694824219	251.793563842773	216.333084106445	219.317123413086	216.333084106445	80.6225738525391
1	1201	415.932678222656	0	0	0	0	0.743801652892562	0.71900826446281	0	0	0	585.234985351562	2	2	0.141421005129814	0.688139021396637	7.30000019073486	13	1.57553195953369	2.00779724121094	376.430603027344	165.529449462891	224.722045898438	481.04052734375	123.693168640137	527.731018066406
1	1201	404.969146728516	0	0	0	0	0.809917355371901	0.338842975206612	0	0	0	543.783020019531	2	1	0	0	10	11	1.56574094295502	1.72046506404877	382.753173828125	152.315460205078	206.155288696289	523.450073242188	104.40306854248	562.938720703125
1	1201	341.320953369141	0	0	0	0	0.84297520661157	0.396694214876033	0	0	0	526.307922363281	3	1	NA	NA	NA	NA	NA	NA	322.490295410156	210.950225830078	215.406585693359	532.634948730469	130	605.309814453125
1	1201	480.832611083984	0	0	0	0	0.900826446280992	0.710743801652893	0	0	0	559.016967773438	2	4	0.574348986148834	1.21911597251892	10.3800001144409	19	2.49823904037476	1.03349614143372	361.247833251953	320.156219482422	211.896194458008	211.896194458008	221.359436035156	150
1	1201	290	0	0	0	0	0.900826446280992	0.900826446280992	0	0	0	255.538650512695	2	3	1.4982990026474	0.364363998174667	14.789999961853	29	2.50375699996948	1.88391411304474	430.116271972656	160.312194824219	140	630.7138671875	160.312194824219	317.804962158203
1	1201	514.781494140625	0	0	0.214876033057851	0	0.380165289256198	0.371900826446281	0.165289256198347	0	0	729.451843261719	2	1	0	0	14	30	2.9160680770874	1.11379301548004	468.614990234375	170	0	278.567779541016	28.2842712402344	290
1	1201	461.735870361328	0	0	0	0	0.619834710743802	0.900826446280992	0	0	0	671.192993164062	2	2	0.141421005129814	0.688139021396637	7.30000019073486	13	1.57553195953369	2.00779724121094	386.005187988281	191.049728393555	143.178207397461	396.988677978516	120	451.774291992188
1	1201	407.062652587891	0	0	0	0	0.768595041322314	0.685950413223141	0	0	0	576.88818359375	2	2	0.141421005129814	0.688139021396637	7.30000019073486	13	1.57553195953369	2.00779724121094	370.135101318359	170	234.093994140625	487.954925537109	126.491104125977	537.587219238281
1	1201	385.875640869141	0	0	0	0	0.826446280991736	0.454545454545455	0	0	0	546.443054199219	2	2	0.141421005129814	0.688139021396637	7.30000019073486	13	1.57553195953369	2.00779724121094	360.555114746094	174.642486572266	216.333084106445	516.236389160156	126.491104125977	568.858520507812
1	1201	586.941223144531	0	0	0	0	0.900826446280992	0.900826446280992	0	0	0	463.249389648438	2	4	0.574348986148834	1.21911597251892	10.3800001144409	19	2.49823904037476	1.03349614143372	301.496276855469	230.21728515625	210.950225830078	305.286743164062	230.21728515625	84.8528137207031
1	1201	290	0	0	0	0	0.900826446280992	0.900826446280992	0	0	0	252.388595581055	2	3	1.4982990026474	0.364363998174667	14.789999961853	29	2.50375699996948	1.88391411304474	416.173034667969	151.327453613281	130.384048461914	626.099060058594	151.327453613281	310.483489990234
1	1201	603.075439453125	0	0	0	0	0.900826446280992	0.603305785123967	0	0	0	540.832702636719	2	4	0.574348986148834	1.21911597251892	10.3800001144409	19	2.49823904037476	1.03349614143372	503.289184570312	100	90	322.800262451172	100	111.803398132324
1	1201	339.705749511719	0	0	0	0	0.900826446280992	0	0	0	0	436.004577636719	2	1	0	0	18	20	2.3664379119873	1.38402545452118	364.005493164062	160.312194824219	131.52946472168	550.090881347656	70.7106781005859	676.830871582031
1	1201	413.037536621094	0	0.0330578512396694	0	0	0.462809917355372	0.462809917355372	0.40495867768595	0	0	398.246154785156	2	2	1.13137102127075	0.325082987546921	14.5500001907349	34	2.87440609931946	1.49757301807404	576.974853515625	41.2310562133789	160.312194824219	512.249938964844	10	602.079711914062
1	1201	493.659790039062	0	0	0	0	0.900826446280992	0.735537190082645	0	0	0	411.460815429688	2	2	1.27279198169708	0.198514997959137	13.8999996185303	20	2.18198609352112	1.69357252120972	732.393310546875	187.882949829102	281.780059814453	617.73779296875	162.788208007812	524.976196289062
1	1201	250.59928894043	0	0	0.537190082644628	0.132231404958678	0.00826446280991736	0.363636363636364	0.40495867768595	0	0	663.098815917969	2	3	0.346410006284714	1.05491995811462	18	68	3.62700605392456	1.33263039588928	314.006378173828	432.897216796875	0	36.0555114746094	0	353.553405761719
1	1201	306.104553222656	0	0	0	0	0.900826446280992	0.900826446280992	0	0	0	259.422424316406	2	3	1.4982990026474	0.364363998174667	14.789999961853	29	2.50375699996948	1.88391411304474	391.152130126953	123.693168640137	101.980392456055	604.152282714844	123.693168640137	284.60498046875
1	1201	276.586334228516	0	0	0	0	0.900826446280992	0.900826446280992	0	0	0	236.00846862793	2	3	1.4982990026474	0.364363998174667	14.789999961853	29	2.50375699996948	1.88391411304474	400	155.241744995117	133.416641235352	635.295227050781	155.241744995117	316.227752685547
1	1201	502.195190429688	0	0	0	0	0.214876033057851	0.900826446280992	0	0	0	724.499816894531	2	1	0	0	9	10	1.37065601348877	1.84916424751282	395.979797363281	220.9072265625	85.4400405883789	342.052612304688	70	400.124969482422
1	1201	586.941223144531	0	0	0	0	0.900826446280992	0.900826446280992	0	0	0	456.179779052734	2	4	0.574348986148834	1.21911597251892	10.3800001144409	19	2.49823904037476	1.03349614143372	280.178527832031	245.153015136719	208.806137084961	313.049530029297	245.153015136719	113.137084960938
1	1201	559.016967773438	0	0	0	0	0.900826446280992	0.900826446280992	0	0	0	493.963562011719	2	4	0.574348986148834	1.21911597251892	10.3800001144409	19	2.49823904037476	1.03349614143372	330.605499267578	243.310501098633	225.610290527344	274.590606689453	243.310501098633	76.1577301025391
1	1201	605.392456054688	0	0	0	0	0.900826446280992	0.900826446280992	0	0	0	442.944702148438	2	4	0.574348986148834	1.21911597251892	10.3800001144409	19	2.49823904037476	1.03349614143372	308.058441162109	190.262969970703	171.172424316406	328.024383544922	190.262969970703	63.2455520629883
1	1201	282.842712402344	0	0	0	0	0.900826446280992	0.900826446280992	0	0	0	250.59928894043	2	3	1.4982990026474	0.364363998174667	14.789999961853	29	2.50375699996948	1.88391411304474	436.004577636719	170.293869018555	150	639.765563964844	170.293869018555	327.566772460938
1	1201	551.724548339844	0	0.0578512396694215	0.206611570247934	0	0.694214876033058	0.528925619834711	0.0578512396694215	0	0	514.295654296875	2	4	0.993310987949371	1.03311395645142	12.8000001907349	22	2.21988892555237	1.95020723342896	555.787719726562	10	0	406.078796386719	10	184.390884399414
1	1201	580.517028808594	0	0.0661157024793388	0.173553719008264	0	0.727272727272727	0.471074380165289	0.0661157024793388	0	0	545.618896484375	2	4	0.574348986148834	1.21911597251892	10.3800001144409	19	2.49823904037476	1.03349614143372	581.377685546875	22.3606796264648	10	392.045928955078	22.3606796264648	198.494338989258
1	1201	605.392456054688	0	0	0	0	0.462809917355372	0.396694214876033	0.0413223140495868	0	0	652.993103027344	2	1	0	0	13	12	1.91941797733307	1.24637651443481	531.507263183594	121.655250549316	98.4885787963867	414.366973876953	44.7213592529297	354.682952880859
1	1201	563.648803710938	0	0	0	0	0.644628099173554	0.239669421487603	0	0	0	619.112243652344	2	1	0	0	13	12	1.91941797733307	1.24637651443481	508.035430908203	98.4885787963867	134.536239624023	442.831787109375	70.7106781005859	404.969146728516
1	1201	336.154724121094	0	0	0.132231404958678	0.0330578512396694	0.71900826446281	0.504132231404959	0.0991735537190083	0	0	735.73095703125	2	4	0.574348986148834	1.21911597251892	10.3800001144409	19	2.49823904037476	1.03349614143372	404.598571777344	370.540161132812	36.0555114746094	36.0555114746094	40	261.725036621094
1	1201	283.196044921875	0	0	0	0	0.900826446280992	0.900826446280992	0	0	0	244.131118774414	2	3	1.4982990026474	0.364363998174667	14.789999961853	29	2.50375699996948	1.88391411304474	408.044128417969	152.970581054688	131.52946472168	630.634582519531	152.970581054688	313.209197998047
1	1201	433.820251464844	0	0	0	0	0.694214876033058	0.776859504132231	0	0	0	602.079711914062	2	2	0.141421005129814	0.688139021396637	7.30000019073486	13	1.57553195953369	2.00779724121094	389.486846923828	156.524765014648	206.155288696289	467.546783447266	117.046997070312	508.035430908203
1	1201	441.021545410156	0	0	0	0	0.735537190082645	0.28099173553719	0	0	0	554.617004394531	2	1	0	0	18	20	2.3664379119873	1.38402545452118	416.173034667969	122.065559387207	212.602920532227	518.5556640625	76.1577301025391	538.516479492188
1	1201	429.418212890625	0	0	0	0	0.710743801652893	0.669421487603306	0	0	0	588.302673339844	2	2	0.141421005129814	0.688139021396637	7.30000019073486	13	1.57553195953369	2.00779724121094	390.512481689453	152.315460205078	219.317123413086	481.663787841797	111.803398132324	519.711486816406
1	1201	418.807830810547	0	0	0	0	0.785123966942149	0.297520661157025	0	0	0	547.083190917969	2	1	0	0	18	20	2.3664379119873	1.38402545452118	396.610626220703	139.283889770508	205.182846069336	524.022888183594	92.195442199707	555.427734375
1	1201	332.415405273438	0	0	0.363636363636364	0	0.43801652892562	0.537190082644628	0.173553719008264	0	0	733.48486328125	2	2	0.141421005129814	0.688139021396637	7.30000019073486	13	1.57553195953369	2.00779724121094	351.140991210938	345.398315429688	14.1421356201172	152.643371582031	28.2842712402344	357.770874023438
1	1201	275.862274169922	0	0	0	0	0.900826446280992	0.900826446280992	0	0	0	245.967483520508	2	3	1.4982990026474	0.364363998174667	14.789999961853	29	2.50375699996948	1.88391411304474	442.040710449219	180.277557373047	160	648.845153808594	180.277557373047	337.342559814453
1	1201	254.950973510742	0	0	0	0	0.743801652892562	0.743801652892562	0.15702479338843	0	0	228.254241943359	2	2	1.13137102127075	0.325082987546921	14.5500001907349	34	2.87440609931946	1.49757301807404	636.396118164062	98.9949493408203	106.301460266113	318.904388427734	36.0555114746094	796.115539550781
1	1201	470.956481933594	0	0	0	0	0.900826446280992	0.859504132231405	0	0	0	348.855285644531	2	2	1.13137102127075	0.325082987546921	14.5500001907349	34	2.87440609931946	1.49757301807404	684.251403808594	147.648223876953	241.660919189453	514.295654296875	111.803398132324	608.769226074219
1	1201	420	0	0	0	0	0.859504132231405	0.859504132231405	0.0413223140495868	0	0	360.555114746094	2	2	1.13137102127075	0.325082987546921	14.5500001907349	34	2.87440609931946	1.49757301807404	626.498229980469	92.195442199707	180.277557373047	490.917510986328	50	622.012878417969
1	1201	500	0	0	0	0	0.900826446280992	0.851239669421488	0	0	0	389.486846923828	2	2	1.13137102127075	0.325082987546921	14.5500001907349	34	2.87440609931946	1.49757301807404	691.158447265625	152.315460205078	281.602569580078	567.978881835938	120.415946960449	558.659118652344
1	1201	573.149169921875	0	0	0	0	0.900826446280992	0.900826446280992	0	0	0	480.208282470703	2	4	0.574348986148834	1.21911597251892	10.3800001144409	19	2.49823904037476	1.03349614143372	321.403167724609	231.948272705078	213.775588989258	288.444091796875	231.948272705078	72.1110229492188
1	1201	261.725036621094	0	0	0	0	0.900826446280992	0.900826446280992	0	0	0	228.254241943359	2	3	1.4982990026474	0.364363998174667	14.789999961853	29	2.50375699996948	1.88391411304474	426.380126953125	182.482879638672	161.245147705078	657.419189453125	182.482879638672	342.052612304688
1	1201	156.524765014648	0	0	0	0	0.859504132231405	0.859504132231405	0	0	0	134.164077758789	2	3	1.4982990026474	0.364363998174667	14.789999961853	29	2.50375699996948	1.88391411304474	646.37451171875	435.660430908203	420	886.002258300781	410	592.114868164062
1	1201	420	0	0	0	0	0.859504132231405	0.859504132231405	0.0413223140495868	0	0	360.555114746094	2	2	1.13137102127075	0.325082987546921	14.5500001907349	34	2.87440609931946	1.49757301807404	626.498229980469	92.195442199707	180.277557373047	490.917510986328	50	622.012878417969
1	1201	512.445129394531	0	0	0	0	0.900826446280992	0.892561983471074	0	0	0	424.381896972656	2	2	1.27279198169708	0.198514997959137	13.8999996185303	20	2.18198609352112	1.69357252120972	710.281616210938	165.529449462891	269.258239746094	617.413940429688	141.421356201172	516.623657226562
1	1201	465.295593261719	0	0	0	0	0.900826446280992	0.454545454545455	0	0	0	389.101531982422	2	2	1.27279198169708	0.198514997959137	13.8999996185303	20	2.18198609352112	1.69357252120972	762.758178710938	219.317123413086	304.630920410156	612.698974609375	192.093734741211	542.033203125
1	1201	284.25341796875	0	0	0	0	0.900826446280992	0.900826446280992	0	0	0	241.660919189453	2	3	1.4982990026474	0.364363998174667	14.789999961853	29	2.50375699996948	1.88391411304474	394.081207275391	145.602203369141	123.693168640137	626.498229980469	145.602203369141	306.757232666016
1	1201	278.028778076172	0	0	0	0	0.900826446280992	0.900826446280992	0	0	0	232.59407043457	2	3	1.4982990026474	0.364363998174667	14.789999961853	29	2.50375699996948	1.88391411304474	386.005187988281	148.660690307617	126.491104125977	631.347778320312	148.660690307617	310.161254882812
1	1201	539.351440429688	0	0.0165289256198347	0	0	0.636363636363636	0.727272727272727	0.12396694214876	0	0	500.899200439453	2	2	1.13137102127075	0.325082987546921	14.5500001907349	34	2.87440609931946	1.49757301807404	598.163879394531	50	216.333084106445	566.480346679688	28.2842712402344	474.341644287109
1	1201	492.442901611328	0	0.0495867768595041	0	0	0.330578512396694	0.347107438016529	0.479338842975207	0	0	485.489440917969	1	2	0.282842993736267	0.673012018203735	10	57	3.70991992950439	0.820140659809113	560.357055664062	22.3606796264648	235.372039794922	576.974853515625	0	511.077301025391
1	1201	560.892150878906	0	0.00826446280991736	0	0	0.611570247933884	0.793388429752066	0.0578512396694215	0	0	518.844848632812	3	1	NA	NA	NA	NA	NA	NA	603.075439453125	58.3095207214355	194.16487121582	550.272644042969	36.0555114746094	452.216766357422
1	1201	292.061645507812	0	0	0	0	0.900826446280992	0.900826446280992	0	0	0	245.967483520508	2	3	1.4982990026474	0.364363998174667	14.789999961853	29	2.50375699996948	1.88391411304474	388.329742431641	136.014709472656	114.017539978027	617.73779296875	136.014709472656	297.321380615234
1	1201	282.842712402344	0	0	0	0	0.900826446280992	0.900826446280992	0	0	0	250.59928894043	2	3	1.4982990026474	0.364363998174667	14.789999961853	29	2.50375699996948	1.88391411304474	436.004577636719	170.293869018555	150	639.765563964844	170.293869018555	327.566772460938
1	1201	627.694213867188	0	0	0	0	0.363636363636364	0.512396694214876	0.0247933884297521	0	0	652.993103027344	2	1	0	0	9	10	1.37065601348877	1.84916424751282	552.26806640625	100.498756408691	100.498756408691	417.612274169922	50	340.147033691406
1	1201	547.813842773438	0	0	0	0	0.545454545454545	0.190082644628099	0.115702479338843	0	0	578.013854980469	2	1	0	0	13	12	1.91941797733307	1.24637651443481	509.313262939453	60.8276252746582	176.918060302734	483.011383056641	28.2842712402344	443.846832275391
1	1201	555.427734375	0	0.0165289256198347	0	0	0.43801652892562	0.685950413223141	0.12396694214876	0	0	532.259338378906	2	1	0	0	9	10	1.37065601348877	1.84916424751282	581.377685546875	41.2310562133789	192.35383605957	534.883178710938	20	449.444091796875
1	1201	559.016967773438	0	0	0	0	0.867768595041322	0.760330578512397	0	0	0	483.011383056641	2	2	1.27279198169708	0.198514997959137	13.8999996185303	20	2.18198609352112	1.69357252120972	709.365905761719	162.788208007812	210.23796081543	610	141.421356201172	453.431365966797
1	1201	278.028778076172	0	0	0	0	0.900826446280992	0.900826446280992	0	0	0	232.59407043457	2	3	1.4982990026474	0.364363998174667	14.789999961853	29	2.50375699996948	1.88391411304474	386.005187988281	148.660690307617	126.491104125977	631.347778320312	148.660690307617	310.161254882812
1	1201	275.862274169922	0	0	0	0	0.900826446280992	0.900826446280992	0	0	0	238.537216186523	2	3	1.4982990026474	0.364363998174667	14.789999961853	29	2.50375699996948	1.88391411304474	414.004821777344	162.788208007812	141.421356201172	639.531066894531	162.788208007812	322.800262451172
1	1201	565.154846191406	0	0.00826446280991736	0	0	0.462809917355372	0.743801652892562	0.0743801652892562	0	0	536.656311035156	2	3	1.57730805873871	0.25400099158287	12.3199996948242	24	2.21188592910767	2.02410554885864	587.962585449219	50.9901962280273	183.575592041016	531.413208007812	30	441.021545410156
1	1201	559.016967773438	0	0	0	0	0.611570247933884	0.239669421487603	0.0165289256198347	0	0	605.392456054688	2	1	0	0	13	12	1.91941797733307	1.24637651443481	509.116882324219	85.4400405883789	148.660690307617	456.179779052734	56.5685424804688	417.851654052734
1	1201	519.711486816406	0	0	0	0	0.56198347107438	0.181818181818182	0.0991735537190083	0	0	572.450866699219	2	1	0	0	18	20	2.3664379119873	1.38402545452118	481.663787841797	70.7106781005859	191.049728393555	488.773986816406	31.6227760314941	468.18798828125
1	1201	517.880310058594	0	0	0	0	0.900826446280992	0.768595041322314	0	0	0	442.831787109375	2	2	1.27279198169708	0.198514997959137	13.8999996185303	20	2.18198609352112	1.69357252120972	734.098083496094	186.010757446289	250.798721313477	651.15283203125	164.012191772461	490.407989501953
1	1201	514.198425292969	0	0.0330578512396694	0	0	0.338842975206612	0.43801652892562	0.380165289256198	0	0	504.777191162109	1	2	0.282842993736267	0.673012018203735	10	57	3.70991992950439	0.820140659809113	564.003540039062	20	232.59407043457	559.464050292969	0	488.773986816406
1	1201	513.517272949219	0	0	0	0	0.900826446280992	0.884297520661157	0	0	0	429.418212890625	2	2	1.27279198169708	0.198514997959137	13.8999996185303	20	2.18198609352112	1.69357252120972	716.100524902344	170	264.196899414062	626.498229980469	147.648223876953	509.901947021484
1	1201	268.700592041016	0	0	0	0	0.900826446280992	0.900826446280992	0	0	0	233.238082885742	2	3	1.4982990026474	0.364363998174667	14.789999961853	29	2.50375699996948	1.88391411304474	420.119018554688	172.626770019531	151.327453613281	648.459716796875	172.626770019531	332.415405273438
1	1201	290.688842773438	0	0	0	0	0.884297520661157	0.12396694214876	0.0165289256198347	0	0	386.005187988281	2	1	0	0	18	20	2.3664379119873	1.38402545452118	384.707672119141	139.283889770508	100.498756408691	504.479919433594	50	722.7724609375
1	1201	290	0	0	0	0	0.900826446280992	0.900826446280992	0	0	0	259.422424316406	2	3	1.4982990026474	0.364363998174667	14.789999961853	29	2.50375699996948	1.88391411304474	444.072052001953	170	150	635.609924316406	170	325.576416015625
1	1201	458.911743164062	0	0.0495867768595041	0	0	0.338842975206612	0.338842975206612	0.512396694214876	0	0	452.769256591797	1	2	0.282842993736267	0.673012018203735	10	57	3.70991992950439	0.820140659809113	560.802978515625	22.3606796264648	202.237487792969	568.5068359375	0	547.083190917969
1	1201	300	0	0	0	0	0.900826446280992	0.900826446280992	0	0	0	250.59928894043	2	3	1.4982990026474	0.364363998174667	14.789999961853	29	2.50375699996948	1.88391411304474	382.753173828125	126.491104125977	104.40306854248	609.015625	126.491104125977	287.923614501953
1	1201	585.918090820312	0	0	0	0	0.851239669421488	0.743801652892562	0	0	0	532.259338378906	2	3	1.57730805873871	0.25400099158287	12.3199996948242	24	2.21188592910767	2.02410554885864	700.071411132812	161.554946899414	161.554946899414	565.685424804688	143.178207397461	403.608734130859
1	1201	282.842712402344	0	0	0	0	0.900826446280992	0.900826446280992	0	0	0	250.59928894043	2	3	1.4982990026474	0.364363998174667	14.789999961853	29	2.50375699996948	1.88391411304474	436.004577636719	170.293869018555	150	639.765563964844	170.293869018555	327.566772460938
1	1201	545.710571289062	0	0.0165289256198347	0	0	0.396694214876033	0.611570247933884	0.190082644628099	0	0	527.731018066406	3	1	NA	NA	NA	NA	NA	NA	574.891296386719	31.6227760314941	201.246124267578	538.516479492188	10	457.930114746094
1	1201	554.436645507812	0	0	0	0	0.87603305785124	0.87603305785124	0	0	0	483.011383056641	2	2	1.13137102127075	0.325082987546921	14.5500001907349	34	2.87440609931946	1.49757301807404	634.113525390625	86.0232543945312	219.317123413086	588.217651367188	64.0312423706055	476.340209960938
1	1201	454.862609863281	0	0	0	0	0.710743801652893	0.223140495867769	0	0	0	550.090881347656	2	1	0	0	18	20	2.3664379119873	1.38402545452118	430.116271972656	108.166542053223	214.009338378906	520.096130371094	63.2455520629883	531.601379394531
1	1201	600.083312988281	0	0	0	0	0.495867768595041	0.396694214876033	0.00826446280991736	0	0	639.531066894531	2	1	0	0	13	12	1.91941797733307	1.24637651443481	532.634948730469	120.415946960449	111.803398132324	427.2001953125	58.3095207214355	367.695526123047
1	1201	449.110229492188	0	0.0578512396694215	0	0	0.28099173553719	0.28099173553719	0.56198347107438	0	0	447.772277832031	1	2	0.282842993736267	0.673012018203735	10	57	3.70991992950439	0.820140659809113	555.69775390625	20	192.35383605957	560.802978515625	0	555.69775390625
1	1201	618.546691894531	0	0	0	0	0.752066115702479	0.801652892561983	0	0	0	596.824951171875	2	3	1.57730805873871	0.25400099158287	12.3199996948242	24	2.21188592910767	2.02410554885864	637.024353027344	64.0312423706055	64.0312423706055	463.896545410156	64.0312423706055	320.156219482422
1	1201	277.308502197266	0	0	0	0	0.900826446280992	0.900826446280992	0	0	0	258.069763183594	2	3	1.4982990026474	0.364363998174667	14.789999961853	29	2.50375699996948	1.88391411304474	559.732055664062	270.739715576172	260	718.401000976562	270.739715576172	430
1	1201	568.858520507812	0	0	0	0	0.710743801652893	0.826446280991736	0.0247933884297521	0	0	514.295654296875	2	2	1.13137102127075	0.325082987546921	14.5500001907349	34	2.87440609931946	1.49757301807404	617.170959472656	72.1110229492188	192.093734741211	556.596801757812	50	450
1	1201	259.422424316406	0	0	0	0	0.900826446280992	0.900826446280992	0	0	0	241.660919189453	2	3	1.4982990026474	0.364363998174667	14.789999961853	29	2.50375699996948	1.88391411304474	544.885314941406	272.946868896484	260	724.223693847656	272.946868896484	430.464874267578
1	1201	491.629943847656	0	0	0	0	0.867768595041322	0.867768595041322	0.0330578512396694	0	0	429.418212890625	2	2	1.13137102127075	0.325082987546921	14.5500001907349	34	2.87440609931946	1.49757301807404	624.339660644531	85.4400405883789	240.831893920898	571.401794433594	53.8516464233398	542.033203125
1	1201	595.399047851562	0	0	0	0	0.834710743801653	0.834710743801653	0	0.0661157024793388	0.0661157024793388	480.208282470703	2	2	0.282842993736267	0.673012018203735	10	16	1.76120495796204	2.1190984249115	388.972991943359	150	140.356689453125	314.006378173828	150	0
1	1201	278.028778076172	0	0	0	0	0.900826446280992	0.900826446280992	0	0	0	232.59407043457	2	3	1.4982990026474	0.364363998174667	14.789999961853	29	2.50375699996948	1.88391411304474	386.005187988281	148.660690307617	126.491104125977	631.347778320312	148.660690307617	310.161254882812
1	1201	572.450866699219	0	0	0	0	0.851239669421488	0.669421487603306	0	0	0	527.731018066406	3	1	NA	NA	NA	NA	NA	NA	714.212829589844	167.63053894043	167.63053894043	574.282165527344	156.524765014648	404.598571777344
1	1201	269.072479248047	0	0	0	0	0.900826446280992	0.900826446280992	0	0	0	230.21728515625	2	3	1.4982990026474	0.364363998174667	14.789999961853	29	2.50375699996948	1.88391411304474	406.078796386719	164.924224853516	143.178207397461	644.127319335938	164.924224853516	325.729949951172
1	1201	585.918090820312	0	0	0	0	0.851239669421488	0.743801652892562	0	0	0	532.259338378906	2	3	1.57730805873871	0.25400099158287	12.3199996948242	24	2.21188592910767	2.02410554885864	700.071411132812	161.554946899414	161.554946899414	565.685424804688	143.178207397461	403.608734130859
1	1201	278.028778076172	0	0	0	0	0.900826446280992	0.900826446280992	0	0	0	232.59407043457	2	3	1.4982990026474	0.364363998174667	14.789999961853	29	2.50375699996948	1.88391411304474	386.005187988281	148.660690307617	126.491104125977	631.347778320312	148.660690307617	310.161254882812
1	1201	567.978881835938	0	0	0	0	0.619834710743802	0.256198347107438	0	0	0	610.573486328125	2	1	0	0	13	12	1.91941797733307	1.24637651443481	516.139526367188	89.4427185058594	142.126708984375	451.884948730469	64.0312423706055	408.533966064453
1	1201	275.862274169922	0	0	0	0	0.900826446280992	0.900826446280992	0	0	0	238.537216186523	2	3	1.4982990026474	0.364363998174667	14.789999961853	29	2.50375699996948	1.88391411304474	414.004821777344	162.788208007812	141.421356201172	639.531066894531	162.788208007812	322.800262451172
1	1201	546.260009765625	0	0	0	0	0.84297520661157	0.727272727272727	0	0	0	603.738342285156	2	4	0.574348986148834	1.21911597251892	10.3800001144409	19	2.49823904037476	1.03349614143372	523.927490234375	158.113876342773	143.178207397461	254.950973510742	158.113876342773	140
1	1201	590.76220703125	0	0	0	0	0.834710743801653	0.834710743801653	0	0.0661157024793388	0.0661157024793388	499.299499511719	2	4	0.574348986148834	1.21911597251892	10.3800001144409	19	2.49823904037476	1.03349614143372	392.937652587891	170.293869018555	161.245147705078	292.061645507812	170.293869018555	14.1421356201172
1	1201	490.407989501953	0	0	0	0	0.380165289256198	0.867768595041322	0	0	0	657.419189453125	2	1	0	0	9	10	1.37065601348877	1.84916424751282	422.018951416016	160	134.164077758789	408.044128417969	104.40306854248	435.660430908203
1	1201	533.666564941406	0	0	0.0330578512396694	0	0.702479338842975	0.537190082644628	0.00826446280991736	0	0	680.955200195312	2	2	1.13137102127075	0.325082987546921	12	11	1.67030203342438	1.35724318027496	514.00390625	139.283889770508	50	274.590606689453	58.3095207214355	240.208236694336
1	1201	501.597442626953	0	0	0	0	0.429752066115702	0.669421487603306	0	0	0	630.634582519531	2	1	0	0	9	10	1.37065601348877	1.84916424751282	445.533386230469	130	147.648223876953	432.666168212891	90	441.474792480469
1	1201	574.282165527344	0	0	0	0	0.867768595041322	0.867768595041322	0	0	0	492.442901611328	2	2	1.13137102127075	0.325082987546921	14.5500001907349	34	2.87440609931946	1.49757301807404	646.606506347656	98.9949493408203	205.182846069336	582.408813476562	78.1024932861328	460.977233886719
1	1201	402.492248535156	0	0	0	0	0.785123966942149	0.760330578512397	0	0	0	582.49462890625	2	2	0.141421005129814	0.688139021396637	7.30000019073486	13	1.57553195953369	2.00779724121094	362.353424072266	178.885437011719	230.867935180664	480.832611083984	136.014709472656	536.003723144531
1	1201	355.105621337891	0	0	0	0	0.884297520661157	0.859504132231405	0	0	0	335.410186767578	2	3	1.4982990026474	0.364363998174667	14.789999961853	29	2.50375699996948	1.88391411304474	557.584045410156	200.249847412109	190	637.887145996094	200.249847412109	362.215393066406
1	1201	528.10986328125	0	0.0247933884297521	0	0	0.371900826446281	0.173553719008264	0.289256198347107	0	0	547.083190917969	1	2	0.282842993736267	0.673012018203735	10	57	3.70991992950439	0.820140659809113	524.976196289062	30	206.155288696289	514.295654296875	0	465.188140869141
1	1201	560.802978515625	0	0	0	0	0.884297520661157	0.884297520661157	0	0.0165289256198347	0.0165289256198347	538.516479492188	2	4	0.574348986148834	1.21911597251892	10.3800001144409	19	2.49823904037476	1.03349614143372	429.534637451172	186.815414428711	180	260.768096923828	186.815414428711	53.8516464233398
1	1201	540.832702636719	0	0	0	0	0.900826446280992	0.776859504132231	0	0	0	402.243713378906	2	4	0.574348986148834	1.21911597251892	10.3800001144409	19	2.49823904037476	1.03349614143372	322.024841308594	120	100.498756408691	381.837677001953	120	70.7106781005859
1	1201	278.028778076172	0	0	0	0	0.900826446280992	0.900826446280992	0	0	0	232.59407043457	2	3	1.4982990026474	0.364363998174667	14.789999961853	29	2.50375699996948	1.88391411304474	386.005187988281	148.660690307617	126.491104125977	631.347778320312	148.660690307617	310.161254882812
1	1201	286.006988525391	0	0	0	0	0.900826446280992	0.900826446280992	0	0	0	237.065399169922	2	3	1.4982990026474	0.364363998174667	14.789999961853	29	2.50375699996948	1.88391411304474	380.131561279297	139.283889770508	117.046997070312	622.655578613281	139.283889770508	300.832183837891
1	1201	528.10986328125	0	0.0247933884297521	0	0	0.371900826446281	0.173553719008264	0.289256198347107	0	0	547.083190917969	1	2	0.282842993736267	0.673012018203735	10	57	3.70991992950439	0.820140659809113	524.976196289062	30	206.155288696289	514.295654296875	0	465.188140869141
1	1201	300	0	0	0	0	0.900826446280992	0.900826446280992	0	0	0	250.59928894043	2	3	1.4982990026474	0.364363998174667	14.789999961853	29	2.50375699996948	1.88391411304474	382.753173828125	126.491104125977	104.40306854248	609.015625	126.491104125977	287.923614501953
1	1201	610	0	0	0	0	0.743801652892562	0.231404958677686	0.0495867768595041	0	0	651.920227050781	2	1	0	0	18	15	1.90983295440674	1.49579238891602	558.659118652344	72.1110229492188	64.0312423706055	355.105621337891	40	265.706604003906
1	1201	298.328674316406	0	0	0	0	0.900826446280992	0.900826446280992	0	0	0	254.950973510742	2	3	1.4982990026474	0.364363998174667	14.789999961853	29	2.50375699996948	1.88391411304474	396.610626220703	133.416641235352	111.803398132324	612.943725585938	133.416641235352	294.108825683594
1	1201	529.528076171875	0	0	0.140495867768595	0	0.578512396694215	0.421487603305785	0.0661157024793388	0	0	698.355224609375	2	4	0.574348986148834	1.21911597251892	10.3800001144409	19	2.49823904037476	1.03349614143372	498.196746826172	147.648223876953	30	278.926513671875	42.4264068603516	260.192230224609
1	1201	292.061645507812	0	0	0	0	0.900826446280992	0.900826446280992	0	0	0	245.967483520508	2	3	1.4982990026474	0.364363998174667	14.789999961853	29	2.50375699996948	1.88391411304474	388.329742431641	136.014709472656	114.017539978027	617.73779296875	136.014709472656	297.321380615234
1	1201	466.904693603516	0	0	0	0	0.578512396694215	0.900826446280992	0	0	0	722.011108398438	2	2	0.141421005129814	0.688139021396637	7.30000019073486	13	1.57553195953369	2.00779724121094	353.553405761719	250	110	339.411254882812	104.40306854248	430
1	1201	500.899200439453	0	0	0	0	0.702479338842975	0.677685950413223	0	0	0	614.003234863281	2	4	0.574348986148834	1.21911597251892	10.3800001144409	19	2.49823904037476	1.03349614143372	493.659790039062	220	152.970581054688	202.484573364258	169.705627441406	130
1	1201	529.244750976562	0	0	0	0	0.553719008264463	0.140495867768595	0.148760330578512	0	0	568.242919921875	2	1	0	0	18	20	2.3664379119873	1.38402545452118	495.782196044922	60	191.049728393555	492.442901611328	20	462.385131835938
1	1201	619.838684082031	0	0	0	0	0.900826446280992	0.512396694214876	0	0	0	585.918090820312	2	4	0.574348986148834	1.21911597251892	10.3800001144409	19	2.49823904037476	1.03349614143372	579.396240234375	63.2455520629883	53.8516464233398	340.587738037109	63.2455520629883	187.882949829102
1	1201	532.541076660156	0	0	0	0	0.900826446280992	0.900826446280992	0	0	0	550.090881347656	2	4	0.574348986148834	1.21911597251892	10.3800001144409	19	2.49823904037476	1.03349614143372	413.037536621094	223.606796264648	215.870330810547	234.307495117188	223.606796264648	64.0312423706055
1	1201	607.2890625	0	0	0	0	0.900826446280992	0.537190082644628	0	0	0	599.416381835938	2	4	0.574348986148834	1.21911597251892	10.3800001144409	19	2.49823904037476	1.03349614143372	585.234985351562	70.7106781005859	60.8276252746582	330.151489257812	70.7106781005859	193.132080078125
1	1201	552.26806640625	0	0	0	0	0.900826446280992	0.884297520661157	0	0	0	402.492248535156	2	4	0.574348986148834	1.21911597251892	10.3800001144409	19	2.49823904037476	1.03349614143372	304.630920410156	140	120	375.366485595703	140	80
1	1201	376.430603027344	0	0	0	0	0.900826446280992	0.900826446280992	0	0	0	348.855285644531	2	3	1.4982990026474	0.364363998174667	14.789999961853	29	2.50375699996948	1.88391411304474	491.934967041016	120	110	569.2099609375	120	280.178527832031
1	1201	481.04052734375	0	0	0	0	0.239669421487603	0.710743801652893	0	0	0	670.820373535156	2	1	0	0	9	10	1.0472559928894	2.35143733024597	518.844848632812	200	89.4427185058594	200	134.164077758789	194.16487121582
1	1201	580.517028808594	0	0	0	0	0.900826446280992	0.900826446280992	0	0	0	475.078948974609	2	4	0.574348986148834	1.21911597251892	10.3800001144409	19	2.49823904037476	1.03349614143372	322.490295410156	222.036026000977	203.960784912109	294.108825683594	222.036026000977	64.0312423706055
1	1201	588.217651367188	0	0	0	0	0.363636363636364	0.578512396694215	0.00826446280991736	0	0	585.918090820312	2	1	0	0	9	10	1.37065601348877	1.84916424751282	558.659118652344	72.1110229492188	155.241744995117	481.04052734375	58.3095207214355	407.062652587891
1	1201	430.813171386719	0	0	0.330578512396694	0	0.570247933884298	0.570247933884298	0	0	0	76.1577301025391	2	2	1.27279198169708	0.198514997959137	13.5500001907349	23	2.4556028842926	1.40008115768433	89.4427185058594	150	0	677.421569824219	67.0820388793945	503.587127685547
1	1201	413.037536621094	0	0	0	0	0.900826446280992	0.884297520661157	0	0	0	586.00341796875	2	2	1.26534903049469	0.244610995054245	13.7200002670288	18	2.18095803260803	1.6012270450592	481.04052734375	483.735473632812	170	170	363.455627441406	585.491271972656
1	1201	286.006988525391	0	0	0	0	0.900826446280992	0.900826446280992	0	0	0	237.065399169922	2	3	1.4982990026474	0.364363998174667	14.789999961853	29	2.50375699996948	1.88391411304474	380.131561279297	139.283889770508	117.046997070312	622.655578613281	139.283889770508	300.832183837891
1	1201	366.742431640625	0	0	0.0495867768595041	0	0.586776859504132	0.479338842975207	0.0495867768595041	0	0	724.706848144531	2	2	1.13137102127075	0.325082987546921	12	11	1.67030203342438	1.35724318027496	430.116271972656	330.151489257812	50	70.7106781005859	50	242.074371337891
1	1201	350	0	0	0	0	0.900826446280992	0.900826446280992	0	0	0	326.496551513672	2	3	1.4982990026474	0.364363998174667	14.789999961853	29	2.50375699996948	1.88391411304474	497.393218994141	150.332962036133	140	600.832763671875	150.332962036133	310
1	1201	432.666168212891	0	0	0	0	0.900826446280992	0.628099173553719	0	0	0	581.807556152344	2	1	0	0	12	10	1.50217700004578	1.65910494327545	357.351379394531	306.757232666016	178.044937133789	178.044937133789	241.867736816406	261.725036621094
1	1201	356.089874267578	0	0	0	0	0.900826446280992	0.900826446280992	0	0	0	331.058898925781	2	3	1.4982990026474	0.364363998174667	14.789999961853	29	2.50375699996948	1.88391411304474	492.442901611328	140.356689453125	130	591.354370117188	140.356689453125	300
1	1201	586.941223144531	0	0	0	0	0.859504132231405	0.84297520661157	0	0	0	504.777191162109	2	2	1.27279198169708	0.198514997959137	13.8999996185303	20	2.18198609352112	1.69357252120972	680.147033691406	136.014709472656	188.679626464844	582.49462890625	114.017539978027	438.406219482422
1	1201	466.904693603516	0	0	0	0	0.900826446280992	0.900826446280992	0	0	0	565.685424804688	2	2	1.26534903049469	0.244610995054245	13.7200002670288	18	2.18095803260803	1.6012270450592	460.651702880859	488.466979980469	228.254241943359	228.254241943359	363.455627441406	623.698669433594
1	1201	540.832702636719	0	0	0	0	0.900826446280992	0.900826446280992	0	0	0	474.130798339844	2	4	0.574348986148834	1.21911597251892	10.3800001144409	19	2.49823904037476	1.03349614143372	252.982208251953	203.960784912109	134.164077758789	286.006988525391	203.960784912109	233.238082885742
1	1201	585.918090820312	0	0	0	0	0.851239669421488	0.743801652892562	0	0	0	532.259338378906	2	3	1.57730805873871	0.25400099158287	12.3199996948242	24	2.21188592910767	2.02410554885864	700.071411132812	161.554946899414	161.554946899414	565.685424804688	143.178207397461	403.608734130859
1	1201	563.560119628906	0	0	0.0826446280991736	0	0.818181818181818	0.900826446280992	0	0	0	304.138122558594	2	4	0.574348986148834	1.21911597251892	10.3800001144409	19	2.49823904037476	1.03349614143372	110.45361328125	85.4400405883789	44.7213592529297	462.276977539062	85.4400405883789	262.488098144531
1	1201	430.116271972656	0	0.107438016528926	0.454545454545455	0	0.446280991735537	0.669421487603306	0.107438016528926	0	0	363.593170166016	2	4	0.993310987949371	1.03311395645142	12.8000001907349	22	2.21988892555237	1.95020723342896	402.616455078125	20	0	478.852783203125	20	162.788208007812
1	1201	566.038879394531	0	0	0	0	0.900826446280992	0.900826446280992	0	0	0	385.875640869141	2	4	0.574348986148834	1.21911597251892	10.3800001144409	19	2.49823904037476	1.03349614143372	252.982208251953	170	148.660690307617	382.753173828125	170	120.415946960449
1	1201	502.493774414062	0	0	0	0	0.900826446280992	0.735537190082645	0	0	0	357.770874023438	2	4	0.574348986148834	1.21911597251892	10.3800001144409	19	2.49823904037476	1.03349614143372	296.816436767578	100.498756408691	72.8011016845703	424.499694824219	100.498756408691	114.017539978027
1	1201	306.104553222656	0	0	0	0	0.900826446280992	0.900826446280992	0	0	0	281.780059814453	2	3	1.4982990026474	0.364363998174667	14.789999961853	29	2.50375699996948	1.88391411304474	474.341644287109	177.200454711914	160	633.24560546875	177.200454711914	331.36083984375
1	1201	326.496551513672	0	0	0	0	0.900826446280992	0.900826446280992	0	0	0	299.666473388672	2	3	1.4982990026474	0.364363998174667	14.789999961853	29	2.50375699996948	1.88391411304474	471.699066162109	155.241744995117	140	610.982788085938	155.241744995117	310.644500732422
1	1201	366.196655273438	0	0	0	0	0.900826446280992	0.900826446280992	0	0	0	344.818786621094	2	3	1.4982990026474	0.364363998174667	14.789999961853	29	2.50375699996948	1.88391411304474	547.083190917969	180.277557373047	170	618.4658203125	180.277557373047	342.344848632812
1	1201	466.476165771484	0	0.0991735537190083	0.363636363636364	0	0.537190082644628	0.264462809917355	0.0991735537190083	0	0	380.131561279297	2	2	1.35764503479004	0.0980390012264252	10.0799999237061	15	2.05353498458862	1.49244153499603	383.275360107422	30	14.1421356201172	441.021545410156	30	117.046997070312
1	1201	384.707672119141	0.115702479338843	0	0.363636363636364	0	0.537190082644628	0.537190082644628	0	0	0	89.4427185058594	2	3	1.47346496582031	0.386168986558914	13.9499998092651	21	2.10842394828796	2.07350134849548	40	111.803398132324	14.1421356201172	674.240295410156	67.0820388793945	440
1	1201	595.399047851562	0	0	0	0	0.900826446280992	0.900826446280992	0	0	0	366.742431640625	2	4	0.574348986148834	1.21911597251892	10.3800001144409	19	2.49823904037476	1.03349614143372	180.277557373047	148.660690307617	111.803398132324	404.969146728516	148.660690307617	196.977157592773
1	1201	200	0	0	0	0	0.900826446280992	0.900826446280992	0	0	0	178.885437011719	2	3	1.4982990026474	0.364363998174667	14.789999961853	29	2.50375699996948	1.88391411304474	495.782196044922	281.602569580078	260.768096923828	748.465087890625	281.602569580078	439.317657470703
1	1201	536.003723144531	0	0	0	0	0.900826446280992	0.190082644628099	0	0	0	465.188140869141	2	2	1.35764503479004	0.0980390012264252	10.0799999237061	15	2.05353498458862	1.49244153499603	451.774291992188	67.0820388793945	60	375.765899658203	67.0820388793945	85.4400405883789
1	1201	579.827575683594	0	0	0	0	0.900826446280992	0.900826446280992	0	0	0	559.464050292969	2	3	1.57730805873871	0.25400099158287	12.3199996948242	24	2.21188592910767	2.02410554885864	680.147033691406	92.195442199707	92.195442199707	501.597442626953	92.195442199707	332.415405273438
1	1201	557.584045410156	0	0	0	0	0.859504132231405	0.520661157024793	0	0	0	501.198577880859	2	1	0	0	13.1000003814697	16	1.94303095340729	1.787442445755	735.934753417969	194.16487121582	196.468826293945	604.069519042969	172.046508789062	428.018676757812
1	1201	318.276611328125	0	0	0	0	0.900826446280992	0.900826446280992	0	0	0	286.530975341797	2	3	1.4982990026474	0.364363998174667	14.789999961853	29	2.50375699996948	1.88391411304474	449.444091796875	150.332962036133	130	609.261840820312	150.332962036133	302.654907226562
1	1201	542.033203125	0	0	0	0	0.900826446280992	0.900826446280992	0	0	0	355.105621337891	2	4	0.574348986148834	1.21911597251892	10.3800001144409	19	2.49823904037476	1.03349614143372	228.473190307617	141.421356201172	117.046997070312	413.400543212891	141.421356201172	150
1	1201	266.833282470703	0	0	0.0165289256198347	0	0.884297520661157	0.884297520661157	0	0	0	187.882949829102	2	2	1.27279198169708	0.198514997959137	13.25	17	1.90943801403046	1.97323191165924	230.21728515625	401.621704101562	53.8516464233398	946.678405761719	196.977157592773	731.095092773438
1	1201	460.977233886719	0	0	0.00826446280991736	0	0.892561983471074	0.900826446280992	0	0	0	430.464874267578	2	3	1.4982990026474	0.364363998174667	14.789999961853	29	2.50375699996948	1.88391411304474	524.976196289062	60.8276252746582	58.3095207214355	494.772674560547	60.8276252746582	230.867935180664
1	1201	386.393585205078	0	0	0	0	0.900826446280992	0.900826446280992	0	0	0	170	2	2	1.27279198169708	0.198514997959137	13.25	17	1.90943801403046	1.97323191165924	222.036026000977	527.731018066406	183.847763061523	968.813720703125	331.209899902344	912.140319824219
1	1201	373.363098144531	0	0	0	0	0.900826446280992	0.900826446280992	0	0	0	166.433166503906	2	2	1.27279198169708	0.198514997959137	13.25	17	1.90943801403046	1.97323191165924	219.544982910156	532.353271484375	206.155288696289	974.935913085938	349.857116699219	927.200073242188
1	1201	303.64453125	0	0	0	0	0.900826446280992	0.900826446280992	0	0	0	255.538650512695	2	2	1.27279198169708	0.198514997959137	13.25	17	1.90943801403046	1.97323191165924	308.868896484375	584.636657714844	219.317123413086	1060.99011230469	404.969146728516	994.635620117188
1	1201	250.798721313477	0	0	0	0	0.900826446280992	0	0	0	0	478.539459228516	2	2	0.961664974689484	0.439669996500015	17.4400005340576	18	2.08507299423218	1.54107594490051	266.270538330078	430.116271972656	256.124969482422	486.621002197266	111.803398132324	787.718200683594
1	1201	534.134826660156	0	0	0	0	0.900826446280992	0.900826446280992	0	0	0	487.544860839844	2	4	0.574348986148834	1.21911597251892	10.3800001144409	19	2.49823904037476	1.03349614143372	274.590606689453	230.21728515625	174.642486572266	282.842712402344	230.21728515625	192.35383605957
1	1201	624.819946289062	0	0	0	0	0.900826446280992	0.900826446280992	0	0	0	402.492248535156	2	4	0.574348986148834	1.21911597251892	10.3800001144409	19	2.49823904037476	1.03349614143372	210	180.277557373047	136.014709472656	370	180.277557373047	180.277557373047
1	1201	488.773986816406	0	0.0578512396694215	0.165289256198347	0	0.735537190082645	0.198347107438017	0.0578512396694215	0	0	398.120574951172	2	2	1.35764503479004	0.0980390012264252	10.0799999237061	15	2.05353498458862	1.49244153499603	391.152130126953	50	36.0555114746094	418.807830810547	50	94.8683319091797
1	1201	522.015319824219	0	0	0	0	0.900826446280992	0.900826446280992	0	0	0	550.090881347656	2	4	0.574348986148834	1.21911597251892	10.3800001144409	19	2.49823904037476	1.03349614143372	401.123413085938	241.867736816406	222.036026000977	226.274169921875	222.036026000977	72.1110229492188
1	1201	317.804962158203	0	0	0	0	0.900826446280992	0.900826446280992	0	0	0	196.977157592773	2	2	1.27279198169708	0.198514997959137	13.25	17	1.90943801403046	1.97323191165924	252.982208251953	509.901947021484	255.538650512695	1019.65679931641	360.555114746094	983.717468261719
1	1201	300.832183837891	0	0	0	0	0.900826446280992	0.900826446280992	0	0	0	250.59928894043	2	2	1.27279198169708	0.198514997959137	13.25	17	1.90943801403046	1.97323191165924	304.138122558594	574.891296386719	226.274169921875	1059.05615234375	408.533966064453	996.895202636719
1	1201	470.425354003906	0	0	0	0	0.239669421487603	0.900826446280992	0	0	0	774.209289550781	2	1	0	0	9	10	1.37065601348877	1.84916424751282	374.833282470703	254.950973510742	60.8276252746582	290.688842773438	67.0820388793945	380.525939941406
1	1201	262.488098144531	0	0	0	0	0.900826446280992	0.900826446280992	0	0	0	210.23796081543	2	2	1.27279198169708	0.198514997959137	13.25	17	1.90943801403046	1.97323191165924	250.798721313477	423.792388916016	76.1577301025391	968.968505859375	219.317123413086	751.664794921875
1	1201	130.384048461914	0	0	0	0	0.826446280991736	0.0743801652892562	0	0	0	202.484573364258	2	1	0	0	15	13	1.88785302639008	1.42403435707092	214.709106445312	399.249298095703	150	979.438598632812	214.009338378906	700.927978515625
1	1201	518.652099609375	0	0	0	0	0.900826446280992	0.867768595041322	0	0	0	563.560119628906	2	4	0.574348986148834	1.21911597251892	10.3800001144409	19	2.49823904037476	1.03349614143372	421.900451660156	235.372039794922	212.602920532227	220.227157592773	212.602920532227	78.1024932861328
1	1201	449.110229492188	0	0	0	0	0.900826446280992	0.900826446280992	0	0	0	557.315002441406	2	2	1.26534903049469	0.244610995054245	13.7200002670288	18	2.18095803260803	1.6012270450592	483.011383056641	505.667877197266	210.23796081543	210.23796081543	382.099456787109	629.682434082031
1	1201	364.965759277344	0	0	0	0	0.900826446280992	0.900826446280992	0	0	0	540.370239257812	2	2	1.26534903049469	0.244610995054245	13.7200002670288	18	2.18095803260803	1.6012270450592	451.774291992188	518.652099609375	130	130	315.753082275391	590.76220703125
1	1201	282.842712402344	0	0	0.264462809917355	0.264462809917355	0.636363636363636	0.454545454545455	0	0	0	580.086181640625	2	2	1.27279198169708	0.198514997959137	9	6	1.06139504909515	1.50554525852203	380.788665771484	476.340209960938	20	20	240.416305541992	462.709411621094
1	1201	452.769256591797	0	0	0	0	0.900826446280992	0.71900826446281	0	0	0	560.802978515625	2	4	0.574348986148834	1.21911597251892	10.3800001144409	19	2.49823904037476	1.03349614143372	332.415405273438	282.311889648438	180.277557373047	197.230834960938	272.946868896484	276.586334228516
1	1201	276.586334228516	0	0	0.0165289256198347	0	0.884297520661157	0.884297520661157	0	0	0	183.575592041016	2	2	1.27279198169708	0.198514997959137	13.25	17	1.90943801403046	1.97323191165924	230	398.497161865234	50.9901962280273	941.541259765625	192.35383605957	730.616149902344
1	1201	532.259338378906	0	0	0	0	0.892561983471074	0.59504132231405	0	0.00826446280991736	0.00826446280991736	408.166625976562	2	4	0.574348986148834	1.21911597251892	10.3800001144409	19	2.49823904037476	1.03349614143372	348.855285644531	101.980392456055	85.4400405883789	382.8837890625	101.980392456055	58.3095207214355
1	1201	615.223510742188	0	0	0.00826446280991736	0	0.892561983471074	0.900826446280992	0	0	0	391.152130126953	2	4	0.574348986148834	1.21911597251892	10.3800001144409	19	2.49823904037476	1.03349614143372	164.924224853516	114.017539978027	58.3095207214355	364.005493164062	114.017539978027	283.196044921875
1	1201	261.725036621094	0	0	0	0	0.900826446280992	0	0	0	0	487.647399902344	2	2	0.961664974689484	0.439669996500015	17.4400005340576	18	2.08507299423218	1.54107594490051	280.178527832031	436.806579589844	258.069763183594	478.539459228516	123.693168640137	787.718200683594
1	1201	452.769256591797	0	0	0	0	0.900826446280992	0.900826446280992	0	0	0	596.824951171875	2	2	1.26534903049469	0.244610995054245	13.7200002670288	18	2.18095803260803	1.6012270450592	452.769256591797	465.188140869141	206.155288696289	206.155288696289	378.549865722656	592.28369140625
1	1201	264.764038085938	0	0	0	0	0.900826446280992	0	0	0	0	468.401550292969	2	2	0.961664974689484	0.439669996500015	17.4400005340576	18	2.08507299423218	1.54107594490051	292.061645507812	431.740661621094	246.981781005859	482.700744628906	130	771.038269042969
1	1201	439.658966064453	0	0	0	0	0.900826446280992	0.900826446280992	0	0	0	550.090881347656	2	2	1.26534903049469	0.244610995054245	13.7200002670288	18	2.18095803260803	1.6012270450592	353.411926269531	386.005187988281	205.182846069336	281.602569580078	308.706970214844	570.087707519531
1	1201	492.442901611328	0	0	0	0	0.900826446280992	0.818181818181818	0	0	0	521.536193847656	2	4	0.574348986148834	1.21911597251892	10.3800001144409	19	2.49823904037476	1.03349614143372	291.547607421875	241.660919189453	140	234.307495117188	241.660919189453	278.567779541016
1	1201	430.464874267578	0	0	0	0	0.900826446280992	0.702479338842975	0	0	0	583.09521484375	2	1	0	0	12	10	1.50217700004578	1.65910494327545	354.682952880859	304.630920410156	174.928558349609	174.928558349609	254.950973510742	282.842712402344
1	1201	357.351379394531	0	0	0.553719008264463	0	0.347107438016529	0.347107438016529	0	0	0	194.16487121582	2	2	0.282842993736267	0.673012018203735	16.6000003814697	15	2.06222701072693	1.33437871932983	282.842712402344	432.897216796875	0	952.575439453125	206.155288696289	780
1	1201	284.429260253906	0	0	0	0	0.900826446280992	0	0	0	0	463.249389648438	2	2	0.961664974689484	0.439669996500015	17.4400005340576	18	2.08507299423218	1.54107594490051	308.058441162109	451.220581054688	264.196899414062	463.249389648438	148.660690307617	782.368225097656
1	1201	380.131561279297	0	0	0	0	0.900826446280992	0.0247933884297521	0	0	0	490.102020263672	2	2	0.961664974689484	0.439669996500015	17.4400005340576	18	2.08507299423218	1.54107594490051	376.961547851562	524.690368652344	316.227752685547	356.931365966797	240.208236694336	724.499816894531
1	1201	261.725036621094	0	0	0	0	0.900826446280992	0	0	0	0	487.647399902344	2	2	0.961664974689484	0.439669996500015	17.4400005340576	18	2.08507299423218	1.54107594490051	280.178527832031	436.806579589844	258.069763183594	478.539459228516	123.693168640137	787.718200683594
1	1201	558.659118652344	0	0.0578512396694215	0.214876033057851	0	0.685950413223141	0.371900826446281	0.0578512396694215	0	0	514.295654296875	2	2	1.35764503479004	0.0980390012264252	10.0799999237061	15	2.05353498458862	1.49244153499603	541.202392578125	30	20	388.329742431641	30	162.788208007812
1	1201	586.941223144531	0	0	0	0	0.900826446280992	0.900826446280992	0	0	0	463.249389648438	2	4	0.574348986148834	1.21911597251892	10.3800001144409	19	2.49823904037476	1.03349614143372	301.496276855469	230.21728515625	210.950225830078	305.286743164062	230.21728515625	84.8528137207031
1	1201	416.293151855469	0	0	0	0	0.900826446280992	0.793388429752066	0	0	0	474.130798339844	2	2	1.26534903049469	0.244610995054245	13.7200002670288	18	2.18095803260803	1.6012270450592	268.700592041016	305.941162109375	120.415946960449	330	304.795013427734	528.393798828125
1	1201	383.275360107422	0	0	0	0	0.900826446280992	0.661157024793388	0	0	0	521.536193847656	2	2	1.26534903049469	0.244610995054245	13.7200002670288	18	2.18095803260803	1.6012270450592	322.024841308594	404.474975585938	201.246124267578	335.410186767578	250.798721313477	617.413940429688
1	1201	327.566772460938	0	0	0	0	0.900826446280992	0.454545454545455	0	0	0	628.012756347656	2	2	1.27279198169708	0.198514997959137	9	6	1.06139504909515	1.50554525852203	427.2001953125	426.380126953125	60	60	266.270538330078	430.116271972656
1	1201	136.014709472656	0	0	0	0	0.900826446280992	0	0	0	0	310.161254882812	2	1	0	0	12.3999996185303	11	1.61744201183319	1.47723662853241	194.16487121582	510.783721923828	194.16487121582	1090.18347167969	324.499603271484	810.432006835938
1	1201	360.555114746094	0	0	0	0	0.900826446280992	0	0	0	0	308.058441162109	2	2	0.961664974689484	0.439669996500015	17.4400005340576	18	2.08507299423218	1.54107594490051	250.798721313477	482.597137451172	240.416305541992	483.735473632812	268.700592041016	692.964660644531
1	1201	350.570953369141	0	0	0	0	0.900826446280992	0	0	0	0	481.663787841797	2	2	0.961664974689484	0.439669996500015	17.4400005340576	18	2.08507299423218	1.54107594490051	353.411926269531	526.307922363281	317.804962158203	388.329742431641	210.950225830078	744.647583007812
1	1201	483.735473632812	0	0	0	0	0.900826446280992	0.793388429752066	0	0	0	530	2	4	0.574348986148834	1.21911597251892	10.3800001144409	19	2.49823904037476	1.03349614143372	300.832183837891	250.798721313477	150	226.715682983398	250.798721313477	275.136322021484
1	1201	451.774291992188	0	0	0	0	0.900826446280992	0.264462809917355	0	0	0	595.399047851562	2	1	0	0	11	12	1.50953102111816	1.96124768257141	370.135101318359	360.555114746094	190	190	360.555114746094	475.394561767578
1	1202	200	0	0	0	0	0.900826446280992	0.900826446280992	0	0	0	224.722045898438	2	2	0.565684974193573	0.652005970478058	13.9499998092651	31	2.64937305450439	1.8641517162323	170.293869018555	1164.9892578125	2424.95361328125	530.377197265625	711.125854492188	221.359436035156
1	1202	210	0	0	0	0	0.900826446280992	0.900826446280992	0	0	0	233.238082885742	2	2	0.565684974193573	0.652005970478058	13.9499998092651	31	2.64937305450439	1.8641517162323	171.172424316406	1156.7626953125	2429.1767578125	523.450073242188	720.138854980469	224.722045898438
1	1202	200	0	0	0	0	0.900826446280992	0.900826446280992	0	0	0	236.00846862793	2	2	0.565684974193573	0.652005970478058	13.9499998092651	31	2.64937305450439	1.8641517162323	150.332962036133	1176.43530273438	2406.82373046875	544.885314941406	702.637878417969	240.416305541992
1	1202	210	0	0	0	0	0.900826446280992	0.900826446280992	0	0	0	238.537216186523	2	2	0.565684974193573	0.652005970478058	13.9499998092651	31	2.64937305450439	1.8641517162323	161.245147705078	1162.49731445312	2420.1240234375	530.754150390625	715.891052246094	234.093994140625
1	1202	250	0	0	0	0	0.900826446280992	0.900826446280992	0	0	0	250	2	2	0.565684974193573	0.652005970478058	13.9499998092651	31	2.64937305450439	1.8641517162323	143.178207397461	1148.08532714844	2410.49780273438	528.01513671875	740.9453125	277.308502197266
1	1202	134.536239624023	0.305785123966942	0	0	0	0.900826446280992	0.59504132231405	0	0	0	111.803398132324	2	2	1.35764503479004	0.0980390012264252	13.3000001907349	17	2.06129002571106	1.59687197208405	10	1451.65417480469	2093.3466796875	846.286010742188	520	520.864685058594
1	1202	150	0.223140495867769	0	0	0	0.900826446280992	0.677685950413223	0	0	0	134.164077758789	2	2	1.35764503479004	0.0980390012264252	13.3000001907349	17	2.06129002571106	1.59687197208405	22.3606796264648	1422.70874023438	2115.39599609375	820.975036621094	550.090881347656	510
1	1202	196.468826293945	0.107438016528926	0	0	0	0.900826446280992	0.793388429752066	0	0	0	186.815414428711	2	2	1.35764503479004	0.0980390012264252	13.3000001907349	17	2.06129002571106	1.59687197208405	20	1344.17260742188	2182.5673828125	749.466491699219	622.012878417969	472.652099609375
1	1202	186.815414428711	0.15702479338843	0	0	0	0.900826446280992	0.743801652892562	0	0	0	177.200454711914	2	2	1.35764503479004	0.0980390012264252	13.3000001907349	17	2.06129002571106	1.59687197208405	22.3606796264648	1351.48071289062	2178.00366210938	754.718505859375	612.045776367188	471.699066162109
1	1202	393.954315185547	0	0	0	0	0.834710743801653	0.0826446280991736	0	0	0	14.1421356201172	2	1	0	0	12.1000003814697	26	2.23099398612976	2.19237017631531	258.069763183594	1296.18676757812	2182.7734375	783.390075683594	843.800903320312	657.951354980469
1	1202	252.388595581055	0	0	0	0	0.900826446280992	0.289256198347107	0	0	0	162.788208007812	2	1	0	0	13.7200002670288	27	2.55348205566406	1.5849198102951	150.332962036133	1159.74133300781	2343.0322265625	590.931457519531	802.309143066406	439.089965820312
1	1202	233.238082885742	0	0	0	0	0.900826446280992	0.900826446280992	0	0	0	223.606796264648	2	2	0.565684974193573	0.652005970478058	13.9499998092651	31	2.64937305450439	1.8641517162323	142.126708984375	1133.57836914062	2393.53295898438	537.121948242188	781.600891113281	349.857116699219
1	1202	210.23796081543	0	0	0	0	0.900826446280992	0.84297520661157	0	0	0	200	2	2	0.565684974193573	0.652005970478058	13.9499998092651	31	2.64937305450439	1.8641517162323	169.705627441406	1106.34533691406	2424.7060546875	506.063232421875	800.0625	330.151489257812
1	1202	158.113876342773	0	0	0	0	0.900826446280992	0.429752066115702	0	0	0	147.648223876953	2	1	0	0	13.7200002670288	27	2.55348205566406	1.5849198102951	216.333084106445	1061.50830078125	2453.4873046875	478.539459228516	826.075073242188	367.967376708984
1	1202	161.245147705078	0	0	0	0	0.900826446280992	0.495867768595041	0	0	0	152.315460205078	2	1	0	0	13.7200002670288	27	2.55348205566406	1.5849198102951	214.009338378906	1062.16760253906	2457.35620117188	474.130798339844	817.434997558594	353.836120605469
1	1202	148.660690307617	0	0	0	0	0.900826446280992	0.264462809917355	0	0	0	134.164077758789	2	1	0	0	13.7200002670288	27	2.55348205566406	1.5849198102951	228.254241943359	1053.80261230469	2454.64868164062	479.270263671875	833.846496582031	388.972991943359
1	1202	198.494338989258	0	0	0	0	0.900826446280992	0.59504132231405	0	0	0	183.575592041016	2	2	0.565684974193573	0.652005970478058	13.9499998092651	31	2.64937305450439	1.8641517162323	178.885437011719	1103.44909667969	2408.81713867188	523.259033203125	827.103393554688	386.005187988281
1	1202	80	0	0	0	0	0.900826446280992	0.900826446280992	0	0	0	76.1577301025391	2	2	1.27279198169708	0.198514997959137	12.0500001907349	24	2.4885950088501	1.51894903182983	270	1221.18798828125	2460.50805664062	569.385620117188	654.59912109375	123.693168640137
1	1202	120	0	0	0	0	0.900826446280992	0.900826446280992	0	0	0	125.299644470215	2	2	0.565684974193573	0.652005970478058	13.9499998092651	31	2.64937305450439	1.8641517162323	240.416305541992	1200.66650390625	2447.69287109375	552.177490234375	671.192993164062	150
1	1202	140	0	0	0	0	0.900826446280992	0.900826446280992	0	0	0	139.283889770508	2	2	0.565684974193573	0.652005970478058	13.9499998092651	31	2.64937305450439	1.8641517162323	245.153015136719	1178.34631347656	2464.65014648438	530.094360351562	693.3974609375	140.356689453125
1	1202	416.293151855469	0	0	0	0	0.84297520661157	0.0991735537190083	0	0	0	22.3606796264648	2	1	0	0	12.1000003814697	26	2.23099398612976	2.19237017631531	262.488098144531	1318.25646972656	2160.60180664062	805.23291015625	836.002380371094	672.309448242188
1	1202	60	0.247933884297521	0	0	0	0.900826446280992	0.652892561983471	0	0	0	67.0820388793945	2	2	0.565684974193573	0.652005970478058	13.9499998092651	31	2.64937305450439	1.8641517162323	14.1421356201172	1378.005859375	2212.53247070312	750.066650390625	519.230224609375	383.275360107422
1	1202	80	0.12396694214876	0	0	0	0.900826446280992	0.776859504132231	0	0	0	94.3398132324219	2	2	0.565684974193573	0.652005970478058	13.9499998092651	31	2.64937305450439	1.8641517162323	30	1350	2238.861328125	721.803283691406	544.058837890625	361.247833251953
1	1202	70.7106781005859	0	0	0	0	0.900826446280992	0.900826446280992	0	0	0	60	2	2	1.27279198169708	0.198514997959137	12.0500001907349	24	2.4885950088501	1.51894903182983	330	1203.41186523438	2512.88671875	550.363525390625	682.495422363281	72.1110229492188
1	1202	180.277557373047	0.0330578512396694	0	0	0	0.900826446280992	0.867768595041322	0	0	0	165.529449462891	2	2	1.35764503479004	0.0980390012264252	13.3000001907349	17	2.06129002571106	1.59687197208405	53.8516464233398	1407.58654785156	2119.8349609375	813.01904296875	580	520.096130371094
1	1202	284.60498046875	0	0	0	0	0.900826446280992	0.793388429752066	0	0	0	144.222045898438	2	2	1.35764503479004	0.0980390012264252	13.3000001907349	17	2.06129002571106	1.59687197208405	92.195442199707	1315.90270996094	2185.49755859375	746.860107421875	700.071411132812	526.307922363281
1	1202	291.547607421875	0	0	0	0	0.900826446280992	0.586776859504132	0	0	0	183.847763061523	2	2	0.565684974193573	0.652005970478058	13.9499998092651	31	2.64937305450439	1.8641517162323	92.195442199707	1230.36584472656	2278.63989257812	652.993103027344	736.817504882812	449.444091796875
1	1202	180.277557373047	0	0	0	0	0.900826446280992	0.611570247933884	0	0	0	170	2	2	0.565684974193573	0.652005970478058	13.9499998092651	31	2.64937305450439	1.8641517162323	194.16487121582	1083.00512695312	2435.01538085938	496.487670898438	835.224548339844	362.353424072266
1	1202	197.989898681641	0	0	0	0	0.900826446280992	0.495867768595041	0	0	0	178.885437011719	2	2	0.565684974193573	0.652005970478058	13.9499998092651	31	2.64937305450439	1.8641517162323	183.847763061523	1103.17724609375	2405.03637695312	528.01513671875	834.326049804688	400
1	1202	219.317123413086	0	0	0	0	0.900826446280992	0.619834710743802	0	0	0	197.989898681641	2	2	0.565684974193573	0.652005970478058	13.9499998092651	31	2.64937305450439	1.8641517162323	161.554946899414	1124.49987792969	2386.48266601562	545.618896484375	812.526916503906	396.610626220703
1	1202	358.468963623047	0	0	0	0	0.87603305785124	0.619834710743802	0	0	0	10	2	2	1.35764503479004	0.0980390012264252	13.3000001907349	17	2.06129002571106	1.59687197208405	203.960784912109	1323.82019042969	1950	984.123962402344	645.135620117188	731.095092773438
1	1202	327.566772460938	0	0	0	0	0.884297520661157	0.0247933884297521	0	0	0	40	2	1	0	0	17	11	1.95312595367432	0.98082834482193	200	1271.41650390625	1958.18798828125	990.202026367188	733.893737792969	779.294555664062
1	1202	192.093734741211	0	0	0	0	0.900826446280992	0.305785123966942	0	0	0	165.529449462891	2	1	0	0	13.7200002670288	27	2.55348205566406	1.5849198102951	199.248580932617	1096.03833007812	2406.345703125	529.244750976562	851.469299316406	420.119018554688
1	1202	180.277557373047	0	0	0	0	0.900826446280992	0.611570247933884	0	0	0	170	2	2	0.565684974193573	0.652005970478058	13.9499998092651	31	2.64937305450439	1.8641517162323	194.16487121582	1083.00512695312	2435.01538085938	496.487670898438	835.224548339844	362.353424072266
1	1202	170	0	0	0	0	0.900826446280992	0.537190082644628	0	0	0	158.113876342773	2	2	0.565684974193573	0.652005970478058	13.9499998092651	31	2.64937305450439	1.8641517162323	212.132034301758	1064.048828125	2465.3193359375	465.295593261719	800.624755859375	325.576416015625
1	1202	172.046508789062	0	0	0	0	0.900826446280992	0.528925619834711	0	0	0	161.245147705078	2	1	0	0	13.7200002670288	27	2.55348205566406	1.5849198102951	202.484573364258	1075.63940429688	2439.876953125	491.934967041016	837.257446289062	368.781768798828
1	1202	228.254241943359	0	0	0	0	0.900826446280992	0.900826446280992	0	0	0	214.709106445312	2	2	0.565684974193573	0.652005970478058	13.9499998092651	31	2.64937305450439	1.8641517162323	164.012191772461	1116.64672851562	2428.51806640625	504.777191162109	778.33154296875	296.816436767578
1	1202	228.254241943359	0	0	0	0	0.900826446280992	0.900826446280992	0	0	0	216.333084106445	2	2	0.565684974193573	0.652005970478058	13.9499998092651	31	2.64937305450439	1.8641517162323	155.563491821289	1121.60595703125	2415.36743164062	516.236389160156	781.088989257812	319.061126708984
1	1202	260	0	0	0	0	0.900826446280992	0.900826446280992	0	0	0	269.072479248047	2	2	0.565684974193573	0.652005970478058	13.9499998092651	31	2.64937305450439	1.8641517162323	92.195442199707	1184.44079589844	2352.5517578125	579.827575683594	728.010986328125	345.398315429688
1	1202	130	0	0	0	0	0.900826446280992	0.900826446280992	0	0	0	170.293869018555	2	2	0.565684974193573	0.652005970478058	13.9499998092651	31	2.64937305450439	1.8641517162323	90.5538482666016	1274.12719726562	2314.0009765625	643.816772460938	610.982788085938	300
1	1202	200	0	0	0	0	0.900826446280992	0.900826446280992	0	0	0	233.238082885742	2	2	0.565684974193573	0.652005970478058	13.9499998092651	31	2.64937305450439	1.8641517162323	90.5538482666016	1212.10559082031	2352.61547851562	590.3388671875	680.073547363281	298.328674316406
1	1202	250	0	0	0	0	0.900826446280992	0.900826446280992	0	0	0	269.258239746094	2	2	0.565684974193573	0.652005970478058	13.9499998092651	31	2.64937305450439	1.8641517162323	108.166542053223	1172.90234375	2374.72094726562	560.357055664062	727.323852539062	313.847106933594
1	1202	241.660919189453	0	0	0	0	0.900826446280992	0.900826446280992	0	0	0	228.254241943359	2	2	0.565684974193573	0.652005970478058	13.9499998092651	31	2.64937305450439	1.8641517162323	150	1130.70776367188	2415.05688476562	518.652099609375	765.50634765625	300.166625976562
1	1202	214.709106445312	0	0	0	0	0.900826446280992	0.900826446280992	0	0	0	201.246124267578	2	2	0.565684974193573	0.652005970478058	13.9499998092651	31	2.64937305450439	1.8641517162323	178.044937133789	1102.587890625	2441.98681640625	490.917510986328	791.201599121094	294.108825683594
1	1202	210.23796081543	0	0	0	0	0.851239669421488	0.247933884297521	0	0	0	0	2	5	1.41421401500702	0.98360002040863	11.1499996185303	18	2.24053001403809	1.26453137397766	353.553405761719	1087.24426269531	2391.33862304688	611.31005859375	869.540100097656	615.548522949219
1	1202	234.307495117188	0	0	0	0	0.900826446280992	0.752066115702479	0	0	0	212.132034301758	2	2	0.565684974193573	0.652005970478058	13.9499998092651	31	2.64937305450439	1.8641517162323	143.178207397461	1138.99072265625	2376.74145507812	554.617004394531	793.09521484375	385.875640869141
1	1202	245.967483520508	0	0	0	0	0.900826446280992	0.900826446280992	0	0	0	232.59407043457	2	2	0.565684974193573	0.652005970478058	13.9499998092651	31	2.64937305450439	1.8641517162323	152.643371582031	1132.29858398438	2419.44213867188	516.139526367188	759.605163574219	286.530975341797
1	1202	260	0	0	0	0	0.900826446280992	0.900826446280992	0	0	0	255.538650512695	2	2	0.565684974193573	0.652005970478058	13.9499998092651	31	2.64937305450439	1.8641517162323	122.065559387207	1158.83557128906	2388.158203125	546.443054199219	740	308.706970214844
1	1202	210	0	0	0	0	0.900826446280992	0.900826446280992	0	0	0	238.537216186523	2	2	0.565684974193573	0.652005970478058	13.9499998092651	31	2.64937305450439	1.8641517162323	161.245147705078	1162.49731445312	2420.1240234375	530.754150390625	715.891052246094	234.093994140625
1	1202	220	0	0	0	0	0.900826446280992	0.900826446280992	0	0	0	264.007568359375	2	2	0.565684974193573	0.652005970478058	13.9499998092651	31	2.64937305450439	1.8641517162323	133.416641235352	1172.0068359375	2397.33178710938	546.717468261719	713.091857910156	265.706604003906
1	1202	290.688842773438	0	0	0	0	0.900826446280992	0.900826446280992	0	0	0	92.195442199707	2	3	1.68008899688721	0.111901998519897	10.4300003051758	16	1.76120495796204	2.1190984249115	220.227157592773	627.694213867188	2806.43896484375	439.317657470703	764.787536621094	792.464538574219
1	1202	214.709106445312	0	0	0	0	0.900826446280992	0.900826446280992	0	0	0	201.246124267578	2	2	0.565684974193573	0.652005970478058	13.9499998092651	31	2.64937305450439	1.8641517162323	178.044937133789	1102.587890625	2441.98681640625	490.917510986328	791.201599121094	294.108825683594
1	1202	219.317123413086	0	0	0	0	0.900826446280992	0.900826446280992	0	0	0	205.182846069336	2	2	0.565684974193573	0.652005970478058	13.9499998092651	31	2.64937305450439	1.8641517162323	196.977157592773	1102.0888671875	2464.18334960938	476.340209960938	778.781127929688	244.131118774414
1	1202	230	0	0	0	0	0.900826446280992	0.900826446280992	0	0	0	254.950973510742	2	2	0.565684974193573	0.652005970478058	13.9499998092651	31	2.64937305450439	1.8641517162323	89.4427185058594	1194.73852539062	2356.81982421875	580.086181640625	705.195007324219	316.227752685547
1	1202	308.706970214844	0	0	0	0	0.900826446280992	0.801652892561983	0	0	0	108.166542053223	2	2	1.35764503479004	0.0980390012264252	13.3000001907349	17	2.06129002571106	1.59687197208405	128.062484741211	1338.693359375	2155.8525390625	778.781127929688	710.633544921875	567.53857421875
1	1202	332.415405273438	0	0	0	0	0.900826446280992	0.223140495867769	0	0	0	120.415946960449	2	1	0	0	13.7200002670288	27	2.55348205566406	1.5849198102951	133.416641235352	1253.19592285156	2241.53955078125	694.622192382812	761.051879882812	516.236389160156
1	1202	170	0.305785123966942	0	0	0	0.900826446280992	0.59504132231405	0	0	0	172.626770019531	2	2	0.565684974193573	0.652005970478058	13.9499998092651	31	2.64937305450439	1.8641517162323	10	1291.89782714844	2258.53930664062	680.073547363281	625.859436035156	382.099456787109
1	1202	230	0.0826446280991736	0	0	0	0.900826446280992	0.818181818181818	0	0	0	231.948272705078	2	2	0.565684974193573	0.652005970478058	13.9499998092651	31	2.64937305450439	1.8641517162323	31.6227760314941	1246.51513671875	2285.47583007812	646.606506347656	684.470581054688	392.937652587891
1	1202	170.880081176758	0.173553719008264	0	0	0	0.900826446280992	0.727272727272727	0	0	0	161.554946899414	2	2	1.35764503479004	0.0980390012264252	13.3000001907349	17	2.06129002571106	1.59687197208405	31.6227760314941	1372.95300292969	2160.04638671875	773.886291503906	591.354370117188	480.416473388672
1	1202	174.928558349609	0.0661157024793388	0	0	0	0.900826446280992	0.834710743801653	0	0	0	161.554946899414	2	2	1.35764503479004	0.0980390012264252	13.3000001907349	17	2.06129002571106	1.59687197208405	44.7213592529297	1400.71411132812	2128.75561523438	804.549560546875	580.086181640625	510.098022460938
1	1202	269.072479248047	0	0	0	0	0.900826446280992	0.71900826446281	0	0	0	205.182846069336	2	2	0.565684974193573	0.652005970478058	13.9499998092651	31	2.64937305450439	1.8641517162323	114.017539978027	1174.13793945312	2340.81176757812	590.3388671875	766.876770019531	402.492248535156
1	1202	290	0	0	0	0	0.900826446280992	0.793388429752066	0	0	0	214.009338378906	2	2	0.565684974193573	0.652005970478058	13.9499998092651	31	2.64937305450439	1.8641517162323	92.195442199707	1195.53332519531	2322.43408203125	608.276245117188	745.251647949219	403.112884521484
1	1202	278.028778076172	0	0	0	0	0.900826446280992	0.87603305785124	0	0	0	226.715682983398	2	2	0.565684974193573	0.652005970478058	13.9499998092651	31	2.64937305450439	1.8641517162323	98.4885787963867	1181.9052734375	2340.021484375	590.592895507812	749.533203125	384.837615966797
1	1202	150	0	0	0	0	0.900826446280992	0.900826446280992	0	0	0	198.494338989258	2	2	0.565684974193573	0.652005970478058	13.9499998092651	31	2.64937305450439	1.8641517162323	107.70329284668	1246.19421386719	2340.46997070312	615.548522949219	636.945861816406	280.71337890625
1	1202	190	0	0	0	0	0.900826446280992	0.900826446280992	0	0	0	234.307495117188	2	2	0.565684974193573	0.652005970478058	13.9499998092651	31	2.64937305450439	1.8641517162323	140	1190.37805175781	2393.53295898438	559.016967773438	689.420043945312	247.386337280273
1	1202	250	0	0	0	0	0.900826446280992	0.900826446280992	0	0	0	244.131118774414	2	2	0.565684974193573	0.652005970478058	13.9499998092651	31	2.64937305450439	1.8641517162323	152.315460205078	1142.01574707031	2419.46264648438	520.096130371094	744.647583007812	268.328155517578
1	1202	250	0	0	0	0	0.900826446280992	0.900826446280992	0	0	0	250	2	2	0.565684974193573	0.652005970478058	13.9499998092651	31	2.64937305450439	1.8641517162323	143.178207397461	1148.08532714844	2410.49780273438	528.01513671875	740.9453125	277.308502197266
1	1202	237.065399169922	0	0	0	0	0.900826446280992	0.900826446280992	0	0	0	223.606796264648	2	2	0.565684974193573	0.652005970478058	13.9499998092651	31	2.64937305450439	1.8641517162323	158.113876342773	1124.45544433594	2423.96362304688	510.391998291016	768.960327148438	291.547607421875
1	1202	158.113876342773	0	0	0	0	0.900826446280992	0.528925619834711	0	0	0	142.126708984375	2	2	0.565684974193573	0.652005970478058	13.9499998092651	31	2.64937305450439	1.8641517162323	242.074371337891	1040.19226074219	2504.79541015625	427.2001953125	753.126831054688	282.842712402344
1	1202	240	0	0	0	0	0.900826446280992	0.900826446280992	0	0	0	246.981781005859	2	2	0.565684974193573	0.652005970478058	13.9499998092651	31	2.64937305450439	1.8641517162323	158.113876342773	1144.02795410156	2424.04614257812	518.5556640625	739.256408691406	254.950973510742
1	1202	180.277557373047	0	0	0	0	0.900826446280992	0.900826446280992	0	0	0	218.403289794922	2	2	0.565684974193573	0.652005970478058	13.9499998092651	31	2.64937305450439	1.8641517162323	231.948272705078	1115.16809082031	2487.81030273438	474.236236572266	746.324340820312	174.928558349609
1	1202	190	0	0	0	0	0.900826446280992	0.900826446280992	0	0	0	211.896194458008	2	2	0.565684974193573	0.652005970478058	13.9499998092651	31	2.64937305450439	1.8641517162323	220.9072265625	1128.98181152344	2474.55053710938	488.364624023438	743.034301757812	178.885437011719
1	1202	233.452346801758	0.0991735537190083	0	0	0	0.900826446280992	0.801652892561983	0	0	0	219.317123413086	2	2	0.565684974193573	0.652005970478058	13.9499998092651	31	2.64937305450439	1.8641517162323	41.2310562133789	1280.3515625	2241.1826171875	689.637573242188	676.017761230469	441.474792480469
1	1202	225.610290527344	0.132231404958678	0	0	0	0.900826446280992	0.768595041322314	0	0	0	219.317123413086	2	2	0.565684974193573	0.652005970478058	13.9499998092651	31	2.64937305450439	1.8641517162323	31.6227760314941	1294.48828125	2227.6669921875	703.278015136719	664.830810546875	449.110229492188
1	1202	240	0	0	0	0	0.900826446280992	0.900826446280992	0	0	0	240.831893920898	2	2	0.565684974193573	0.652005970478058	13.9499998092651	31	2.64937305450439	1.8641517162323	167.63053894043	1138.11242675781	2433.04345703125	510.881591796875	743.236145019531	245.967483520508
1	1202	200	0	0	0	0	0.900826446280992	0.900826446280992	0	0	0	244.131118774414	2	2	0.565684974193573	0.652005970478058	13.9499998092651	31	2.64937305450439	1.8641517162323	110.45361328125	1200	2370.65380859375	574.891296386719	687.095336914062	278.926513671875
1	1202	250	0	0	0	0	0.900826446280992	0.900826446280992	0	0	0	244.131118774414	2	2	0.565684974193573	0.652005970478058	13.9499998092651	31	2.64937305450439	1.8641517162323	152.315460205078	1142.01574707031	2419.46264648438	520.096130371094	744.647583007812	268.328155517578
1	1202	230	0	0	0	0	0.900826446280992	0.900826446280992	0	0	0	254.950973510742	2	2	0.565684974193573	0.652005970478058	13.9499998092651	31	2.64937305450439	1.8641517162323	89.4427185058594	1194.73852539062	2356.81982421875	580.086181640625	705.195007324219	316.227752685547
1	1202	214.709106445312	0	0	0	0	0.900826446280992	0.900826446280992	0	0	0	191.049728393555	2	2	1.35764503479004	0.0980390012264252	13.3000001907349	17	2.06129002571106	1.59687197208405	70	1378.87634277344	2138.24682617188	792.590698242188	620	522.398315429688
1	1202	199.248580932617	0.0578512396694215	0	0	0	0.900826446280992	0.84297520661157	0	0	0	189.736663818359	2	2	1.35764503479004	0.0980390012264252	13.3000001907349	17	2.06129002571106	1.59687197208405	30	1351.03662109375	2173.68359375	758.023742675781	621.289001464844	482.597137451172
1	1202	160	0	0	0	0	0.900826446280992	0.900826446280992	0	0	0	212.602920532227	2	2	0.565684974193573	0.652005970478058	13.9499998092651	31	2.64937305450439	1.8641517162323	114.017539978027	1232.23376464844	2353.72045898438	601.414978027344	650	271.661560058594
1	1202	130	0	0	0	0	0.900826446280992	0.900826446280992	0	0	0	170.293869018555	2	2	0.565684974193573	0.652005970478058	13.9499998092651	31	2.64937305450439	1.8641517162323	90.5538482666016	1274.12719726562	2314.0009765625	643.816772460938	610.982788085938	300
1	1202	220	0.00826446280991736	0	0	0	0.900826446280992	0.892561983471074	0	0	0	234.093994140625	2	2	0.565684974193573	0.652005970478058	13.9499998092651	31	2.64937305450439	1.8641517162323	58.3095207214355	1221.47448730469	2325.5107421875	610.327758789062	686.80419921875	342.052612304688
1	1202	240	0.0165289256198347	0	0	0	0.900826446280992	0.884297520661157	0	0	0	247.386337280273	2	2	0.565684974193573	0.652005970478058	13.9499998092651	31	2.64937305450439	1.8641517162323	56.5685424804688	1219.18005371094	2316.72192382812	615.873352050781	700.927978515625	366.878723144531
1	1202	180	0	0	0	0	0.900826446280992	0.900826446280992	0	0	0	234.307495117188	2	2	0.565684974193573	0.652005970478058	13.9499998092651	31	2.64937305450439	1.8641517162323	120.415946960449	1210.16528320312	2371.18115234375	580.517028808594	672.309448242188	264.764038085938
1	1202	160	0	0	0	0	0.900826446280992	0.900826446280992	0	0	0	212.132034301758	2	2	0.565684974193573	0.652005970478058	13.9499998092651	31	2.64937305450439	1.8641517162323	143.178207397461	1214.94860839844	2381.029296875	579.827575683594	662.117797851562	241.867736816406
1	1202	150	0	0	0	0	0.900826446280992	0.900826446280992	0	0	0	198.494338989258	2	2	0.565684974193573	0.652005970478058	13.9499998092651	31	2.64937305450439	1.8641517162323	107.70329284668	1246.19421386719	2340.46997070312	615.548522949219	636.945861816406	280.71337890625
1	1202	190	0	0	0	0	0.900826446280992	0.900826446280992	0	0	0	210.950225830078	2	2	0.565684974193573	0.652005970478058	13.9499998092651	31	2.64937305450439	1.8641517162323	180	1167.64721679688	2429.85595703125	530.377197265625	706.611633300781	208.806137084961
1	1202	240	0	0	0	0	0.900826446280992	0.900826446280992	0	0	0	240.831893920898	2	2	0.565684974193573	0.652005970478058	13.9499998092651	31	2.64937305450439	1.8641517162323	167.63053894043	1138.11242675781	2433.04345703125	510.881591796875	743.236145019531	245.967483520508
1	1202	241.660919189453	0	0	0	0	0.900826446280992	0.900826446280992	0	0	0	228.254241943359	2	2	0.565684974193573	0.652005970478058	13.9499998092651	31	2.64937305450439	1.8641517162323	150	1130.70776367188	2415.05688476562	518.652099609375	765.50634765625	300.166625976562
1	1202	203.960784912109	0.239669421487603	0	0	0	0.900826446280992	0.661157024793388	0	0	0	200.249847412109	2	2	0.565684974193573	0.652005970478058	13.9499998092651	31	2.64937305450439	1.8641517162323	14.1421356201172	1302.3056640625	2227.28540039062	704.911315917969	646.297119140625	435.660430908203
1	1202	104.40306854248	0	0	0	0	0.900826446280992	0	0	0	0	70	2	1	0	0	10.3999996185303	18	2.03994393348694	1.85171604156494	80	189.736663818359	2615.20556640625	317.804962158203	620.080627441406	519.230224609375
1	1202	260	0	0	0	0	0.900826446280992	0.900826446280992	0	0	0	250	2	2	0.565684974193573	0.652005970478058	13.9499998092651	31	2.64937305450439	1.8641517162323	72.1110229492188	1204.15942382812	2325.94067382812	605.392456054688	720.34716796875	373.363098144531
1	1202	183.847763061523	0	0	0	0	0.900826446280992	0.87603305785124	0	0	0	172.046508789062	2	2	0.565684974193573	0.652005970478058	13.9499998092651	31	2.64937305450439	1.8641517162323	237.697280883789	1070.74743652344	2504.49584960938	439.317657470703	737.63134765625	219.317123413086
1	1202	174.642486572266	0	0	0	0	0.900826446280992	0.59504132231405	0	0	0	161.245147705078	2	2	0.565684974193573	0.652005970478058	13.9499998092651	31	2.64937305450439	1.8641517162323	212.132034301758	1065.26989746094	2469.41284179688	461.410888671875	792.464538574219	311.4482421875
1	1202	183.847763061523	0	0	0	0	0.900826446280992	0.421487603305785	0	0	0	165.529449462891	2	2	0.565684974193573	0.652005970478058	13.9499998092651	31	2.64937305450439	1.8641517162323	196.977157592773	1089.03625488281	2418.67724609375	514.781494140625	846.463256835938	398.246154785156
1	1202	241.867736816406	0	0	0	0	0.900826446280992	0.900826446280992	0	0	0	232.59407043457	2	2	0.565684974193573	0.652005970478058	13.9499998092651	31	2.64937305450439	1.8641517162323	134.536239624023	1141.09594726562	2388.828125	542.033203125	772.010375976562	344.818786621094
1	1202	228.254241943359	0	0	0	0	0.900826446280992	0.900826446280992	0	0	0	219.317123413086	2	2	0.565684974193573	0.652005970478058	13.9499998092651	31	2.64937305450439	1.8641517162323	148.660690307617	1126.98718261719	2402.35302734375	528.393798828125	784.474365234375	341.320953369141
1	1202	250.798721313477	0.0165289256198347	0	0	0	0.900826446280992	0.84297520661157	0	0	0	219.317123413086	2	2	0.565684974193573	0.652005970478058	13.9499998092651	31	2.64937305450439	1.8641517162323	50.9901962280273	1252.07824707031	2268.2373046875	662.419799804688	698.713073730469	427.2001953125
1	1202	20	0	0	0	0	0.586776859504132	0.586776859504132	0	0	0	130.384048461914	2	2	1.27279198169708	0.198514997959137	12.0500001907349	24	2.4885950088501	1.51894903182983	177.200454711914	1322.30859375	2345.5703125	674.240295410156	549.181213378906	237.697280883789
1	1202	50	0	0	0	0	0.84297520661157	0.84297520661157	0	0	0	98.4885787963867	2	2	1.27279198169708	0.198514997959137	12.0500001907349	24	2.4885950088501	1.51894903182983	210.950225830078	1276.32287597656	2393.69995117188	626.8173828125	596.405883789062	189.736663818359
1	1202	190	0	0	0	0	0.900826446280992	0.900826446280992	0	0	0	224.722045898438	2	2	0.565684974193573	0.652005970478058	13.9499998092651	31	2.64937305450439	1.8641517162323	90	1220.041015625	2348.29736328125	596.657348632812	670.671325683594	296.141845703125
1	1202	208.806137084961	0.165289256198347	0	0	0	0.900826446280992	0.735537190082645	0	0	0	202.237487792969	2	2	0.565684974193573	0.652005970478058	13.9499998092651	31	2.64937305450439	1.8641517162323	10	1315.90270996094	2209.52490234375	722.011108398438	643.816772460938	455.411895751953
1	1202	177.200454711914	0.206611570247934	0	0	0	0.900826446280992	0.694214876033058	0	0	0	167.63053894043	2	2	1.35764503479004	0.0980390012264252	13.3000001907349	17	2.06129002571106	1.59687197208405	28.2842712402344	1358.82299804688	2173.4765625	760.065795898438	602.079711914062	470.956481933594
1	1202	148.660690307617	0	0	0	0	0.900826446280992	0.867768595041322	0	0	0	164.012191772461	2	2	0.565684974193573	0.652005970478058	13.9499998092651	31	2.64937305450439	1.8641517162323	278.926513671875	1060	2540.94482421875	417.731964111328	695.701110839844	169.705627441406
1	1202	237.065399169922	0	0	0	0	0.900826446280992	0.900826446280992	0	0	0	223.606796264648	2	2	0.565684974193573	0.652005970478058	13.9499998092651	31	2.64937305450439	1.8641517162323	158.113876342773	1124.45544433594	2423.96362304688	510.391998291016	768.960327148438	291.547607421875
1	1202	254.950973510742	0	0	0	0	0.900826446280992	0.900826446280992	0	0	0	241.660919189453	2	2	0.565684974193573	0.652005970478058	13.9499998092651	31	2.64937305450439	1.8641517162323	147.648223876953	1140.17541503906	2414.95336914062	522.015319824219	750.2666015625	281.780059814453
1	1202	110	0	0	0	0	0.900826446280992	0.900826446280992	0	0	0	186.010757446289	2	2	0.565684974193573	0.652005970478058	13.9499998092651	31	2.64937305450439	1.8641517162323	133.416641235352	1267.51721191406	2342.52001953125	629.682434082031	608.358459472656	260
1	1202	190	0	0	0	0	0.793388429752066	0.206611570247934	0	0	0	0	2	5	1.41421401500702	0.98360002040863	11.1499996185303	18	2.24053001403809	1.26453137397766	381.182373046875	1053.94494628906	2424.95361328125	590.084716796875	854.400390625	622.253967285156
1	1202	297.321380615234	0	0	0	0	0.900826446280992	0	0	0	0	106.301460266113	2	1	0	0	13.7200002670288	27	2.55348205566406	1.5849198102951	170.293869018555	1211.65173339844	2279.232421875	661.28662109375	802.246826171875	514.295654296875
1	1202	280	0	0	0	0	0.900826446280992	0.760330578512397	0	0	0	210.950225830078	2	2	0.565684974193573	0.652005970478058	13.9499998092651	31	2.64937305450439	1.8641517162323	80	1216.55249023438	2300.0869140625	630.634582519531	731.641967773438	417.851654052734
1	1202	242.074371337891	0	0	0	0	0.900826446280992	0.801652892561983	0	0	0	219.317123413086	2	2	0.565684974193573	0.652005970478058	13.9499998092651	31	2.64937305450439	1.8641517162323	134.164077758789	1146.29833984375	2371.9189453125	559.016967773438	783.390075683594	380.788665771484
1	1202	212.602920532227	0	0	0	0	0.900826446280992	0.652892561983471	0	0	0	196.977157592773	2	2	0.565684974193573	0.652005970478058	13.9499998092651	31	2.64937305450439	1.8641517162323	165.529449462891	1117.58666992188	2395.20361328125	536.656311035156	814.923278808594	388.329742431641
1	1202	272.029418945312	0	0	0	0	0.900826446280992	0.900826446280992	0	0	0	233.452346801758	2	2	0.565684974193573	0.652005970478058	13.9499998092651	31	2.64937305450439	1.8641517162323	102.956298828125	1175.15954589844	2348.82958984375	581.807556152344	751.864379882812	375.765899658203
1	1202	208.806137084961	0.165289256198347	0	0	0	0.900826446280992	0.735537190082645	0	0	0	202.237487792969	2	2	0.565684974193573	0.652005970478058	13.9499998092651	31	2.64937305450439	1.8641517162323	10	1315.90270996094	2209.52490234375	722.011108398438	643.816772460938	455.411895751953
1	1202	189.736663818359	0.0909090909090909	0	0	0	0.900826446280992	0.809917355371901	0	0	0	180.277557373047	2	2	1.35764503479004	0.0980390012264252	13.3000001907349	17	2.06129002571106	1.59687197208405	31.6227760314941	1358.30773925781	2169.10131835938	763.216857910156	611.31005859375	481.663787841797
1	1202	226.274169921875	0	0	0	0	0.900826446280992	0.900826446280992	0	0	0	210.950225830078	2	2	0.565684974193573	0.652005970478058	13.9499998092651	31	2.64937305450439	1.8641517162323	187.882949829102	1108.01623535156	2455.21899414062	484.148742675781	774.725769042969	252.388595581055
1	1202	432.666168212891	0.900826446280992	0	0	0	0.900826446280992	0.900826446280992	0	0	0	187.882949829102	2	5	1.55884599685669	0.83355301618576	18.3700008392334	23	2.34237408638	1.60792076587677	0	1087.84191894531	1507.64721679688	1422.98986816406	622.012878417969	1055.50939941406
1	1202	401.995025634766	0.900826446280992	0	0	0	0.900826446280992	0.900826446280992	0	0	0	230	2	5	1.55884599685669	0.83355301618576	18.3700008392334	23	2.34237408638	1.60792076587677	0	1055.50939941406	1541.84948730469	1390.86303710938	666.033020019531	1010.44543457031
1	1202	407.062652587891	0.900826446280992	0	0	0	0.900826446280992	0.900826446280992	0	0	0	143.178207397461	2	5	1.55884599685669	0.83355301618576	18.3700008392334	23	2.34237408638	1.60792076587677	0	1113.05883789062	1484.755859375	1447.54968261719	593.632873535156	1089.31176757812
1	1202	255.538650512695	0	0	0	0	0.87603305785124	0.0247933884297521	0	0	0	50	2	1	0	0	13.7200002670288	27	2.55348205566406	1.5849198102951	237.697280883789	1166.61901855469	2316.2470703125	640.312438964844	872.066528320312	549.181213378906
1	1202	120	0	0	0	0	0.900826446280992	0.900826446280992	0	0	0	156.204986572266	2	2	0.565684974193573	0.652005970478058	13.9499998092651	31	2.64937305450439	1.8641517162323	82.4621124267578	1288.09936523438	2300.78247070312	657.951354980469	598.080261230469	310
1	1202	156.204986572266	0.165289256198347	0	0	0	0.900826446280992	0.735537190082645	0	0	0	138.924438476562	2	2	1.35764503479004	0.0980390012264252	13.3000001907349	17	2.06129002571106	1.59687197208405	28.2842712402344	1429.47546386719	2106.41870117188	829.276794433594	550	520
1	1202	228.254241943359	0	0	0	0	0.900826446280992	0.900826446280992	0	0	0	176.918060302734	2	2	1.35764503479004	0.0980390012264252	13.3000001907349	17	2.06129002571106	1.59687197208405	80	1378.87634277344	2134.12744140625	796.492309570312	630.079345703125	533.385437011719
1	1202	254.950973510742	0	0	0	0	0.900826446280992	0.900826446280992	0	0	0	155.563491821289	2	2	1.35764503479004	0.0980390012264252	13.3000001907349	17	2.06129002571106	1.59687197208405	85.4400405883789	1357.93957519531	2148.48779296875	782.623779296875	660.075744628906	537.587219238281
1	1202	219.544982910156	0	0	0	0	0.900826446280992	0.900826446280992	0	0	0	183.847763061523	2	2	1.35764503479004	0.0980390012264252	13.3000001907349	17	2.06129002571106	1.59687197208405	80	1385.92932128906	2129.4130859375	801.311401367188	620.080627441406	532.353271484375
1	1202	246.981781005859	0	0	0	0	0.87603305785124	0.0247933884297521	0	0	0	56.5685424804688	2	1	0	0	13.7200002670288	27	2.55348205566406	1.5849198102951	235.372039794922	1158.83557128906	2324.67211914062	630.634582519531	872.8115234375	540.832702636719
1	1202	219.544982910156	0	0	0	0	0.884297520661157	0.0165289256198347	0	0	0	56.5685424804688	2	1	0	0	13.7200002670288	27	2.55348205566406	1.5849198102951	251.793563842773	1130.70776367188	2352.29663085938	606.382690429688	894.539001464844	536.003723144531
1	1202	407.062652587891	0.900826446280992	0	0	0	0.900826446280992	0.900826446280992	0	0	0	143.178207397461	2	5	1.55884599685669	0.83355301618576	18.3700008392334	23	2.34237408638	1.60792076587677	0	1113.05883789062	1484.755859375	1447.54968261719	593.632873535156	1089.31176757812
1	1202	402.492248535156	0.900826446280992	0	0	0	0.900826446280992	0.900826446280992	0	0	0	134.164077758789	2	5	1.55884599685669	0.83355301618576	18.3700008392334	23	2.34237408638	1.60792076587677	0	1118.30224609375	1480.33776855469	1452.61828613281	588.302673339844	1096.22082519531
1	1202	353.553405761719	0.900826446280992	0	0	0	0.900826446280992	0.900826446280992	0	0	0	147.648223876953	2	5	1.55884599685669	0.83355301618576	18.3700008392334	23	2.34237408638	1.60792076587677	0	1081.66540527344	1431.08349609375	1500.83312988281	626.498229980469	1067.94189453125
1	1202	178.044937133789	0.0330578512396694	0	0	0	0.900826446280992	0.867768595041322	0	0	0	161.245147705078	2	2	1.35764503479004	0.0980390012264252	13.3000001907349	17	2.06129002571106	1.59687197208405	50	1421.72436523438	2106.39501953125	826.801086425781	570.087707519531	530
1	1202	254.950973510742	0	0	0	0	0.859504132231405	0.0413223140495868	0	0	0	28.2842712402344	2	1	0	0	13.7200002670288	27	2.55348205566406	1.5849198102951	259.615112304688	1162.11010742188	2318.72802734375	645.368103027344	891.403381347656	568.594787597656
1	1202	270.185119628906	0	0	0	0	0.900826446280992	0.834710743801653	0	0	0	219.317123413086	2	2	0.565684974193573	0.652005970478058	13.9499998092651	31	2.64937305450439	1.8641517162323	107.70329284668	1174.56372070312	2344.78149414062	585.918090820312	759.276000976562	389.101531982422
1	1202	246.981781005859	0	0	0	0	0.900826446280992	0.900826446280992	0	0	0	237.065399169922	2	2	0.565684974193573	0.652005970478058	13.9499998092651	31	2.64937305450439	1.8641517162323	128.062484741211	1147.693359375	2380	550.726806640625	769.220397949219	353.553405761719
1	1202	238.537216186523	0	0	0	0	0.900826446280992	0.892561983471074	0	0	0	228.254241943359	2	2	0.565684974193573	0.652005970478058	13.9499998092651	31	2.64937305450439	1.8641517162323	136.014709472656	1140.21923828125	2384.72216796875	545.893737792969	778.845275878906	358.468963623047
1	1202	230.21728515625	0	0	0	0	0.900826446280992	0.851239669421488	0	0	0	219.317123413086	2	2	0.565684974193573	0.652005970478058	13.9499998092651	31	2.64937305450439	1.8641517162323	144.222045898438	1132.7841796875	2389.47705078125	541.202392578125	788.479553222656	363.593170166016
1	1202	231.948272705078	0.115702479338843	0	0	0	0.900826446280992	0.785123966942149	0	0	0	226.274169921875	2	2	0.565684974193573	0.652005970478058	13.9499998092651	31	2.64937305450439	1.8641517162323	36.0555114746094	1273.49914550781	2250.02221679688	680.955200195312	677.421569824219	431.740661621094
1	1202	196.468826293945	0.107438016528926	0	0	0	0.900826446280992	0.793388429752066	0	0	0	186.815414428711	2	2	1.35764503479004	0.0980390012264252	13.3000001907349	17	2.06129002571106	1.59687197208405	20	1344.17260742188	2182.5673828125	749.466491699219	622.012878417969	472.652099609375
1	1202	219.317123413086	0	0	0	0	0.900826446280992	0.900826446280992	0	0	0	202.484573364258	2	2	0.565684974193573	0.652005970478058	13.9499998092651	31	2.64937305450439	1.8641517162323	192.35383605957	1100	2459.6748046875	478.016723632812	783.900512695312	258.069763183594
1	1202	214.709106445312	0	0	0	0	0.900826446280992	0.859504132231405	0	0	0	206.155288696289	2	2	0.565684974193573	0.652005970478058	13.9499998092651	31	2.64937305450439	1.8641517162323	162.788208007812	1112.87915039062	2415.88500976562	514.781494140625	796.994323730469	338.378479003906
1	1202	210.23796081543	0	0	0	0	0.900826446280992	0.84297520661157	0	0	0	200	2	2	0.565684974193573	0.652005970478058	13.9499998092651	31	2.64937305450439	1.8641517162323	169.705627441406	1106.34533691406	2424.7060546875	506.063232421875	800.0625	330.151489257812
1	1202	187.882949829102	0	0	0	0	0.900826446280992	0.694214876033058	0	0	0	178.044937133789	2	2	0.565684974193573	0.652005970478058	13.9499998092651	31	2.64937305450439	1.8641517162323	191.049728393555	1084.66589355469	2442.96948242188	487.647399902344	822.009704589844	334.215484619141
1	1202	232.59407043457	0	0	0	0	0.900826446280992	0.900826446280992	0	0	0	222.036026000977	2	2	0.565684974193573	0.652005970478058	13.9499998092651	31	2.64937305450439	1.8641517162323	148.660690307617	1128.05139160156	2406.51196289062	524.78564453125	777.945983886719	327.566772460938
1	1202	224.722045898438	0	0	0	0	0.900826446280992	0	0	0	0	64.0312423706055	2	1	0	0	13.7200002670288	27	2.55348205566406	1.5849198102951	241.867736816406	1137.013671875	2346.91284179688	608.769226074219	884.590270996094	530.094360351562
1	1202	219.544982910156	0	0	0	0	0.884297520661157	0.0165289256198347	0	0	0	56.5685424804688	2	1	0	0	13.7200002670288	27	2.55348205566406	1.5849198102951	251.793563842773	1130.70776367188	2352.29663085938	606.382690429688	894.539001464844	536.003723144531
1	1202	223.606796264648	0	0	0	0	0.900826446280992	0.900826446280992	0	0	0	210.23796081543	2	2	0.565684974193573	0.652005970478058	13.9499998092651	31	2.64937305450439	1.8641517162323	172.046508789062	1110.4052734375	2437.41674804688	496.487670898438	781.856750488281	288.444091796875
1	1202	241.660919189453	0	0	0	0	0.900826446280992	0.900826446280992	0	0	0	228.254241943359	2	2	0.565684974193573	0.652005970478058	13.9499998092651	31	2.64937305450439	1.8641517162323	150	1130.70776367188	2415.05688476562	518.652099609375	765.50634765625	300.166625976562
1	1202	254.950973510742	0	0	0	0	0.900826446280992	0.900826446280992	0	0	0	241.660919189453	2	2	0.565684974193573	0.652005970478058	13.9499998092651	31	2.64937305450439	1.8641517162323	147.648223876953	1140.17541503906	2414.95336914062	522.015319824219	750.2666015625	281.780059814453
1	1202	250.59928894043	0	0	0	0	0.900826446280992	0.900826446280992	0	0	0	237.065399169922	2	2	0.565684974193573	0.652005970478058	13.9499998092651	31	2.64937305450439	1.8641517162323	144.222045898438	1138.5078125	2410.5185546875	524.30908203125	756.108459472656	295.296447753906
1	1202	222.036026000977	0	0	0	0	0.900826446280992	0	0	0	0	78.1024932861328	2	1	0	0	13.7200002670288	27	2.55348205566406	1.5849198102951	230.867935180664	1135.69360351562	2350.02124023438	601.664367675781	875.728271484375	516.139526367188
1	1202	130	0	0	0	0	0.900826446280992	0.826446280991736	0	0	0	152.643371582031	2	2	0.565684974193573	0.652005970478058	13.9499998092651	31	2.64937305450439	1.8641517162323	298.328674316406	1049.5712890625	2559.06225585938	404.598571777344	676.756958007812	156.204986572266
1	1202	203.960784912109	0	0	0	0	0.900826446280992	0.900826446280992	0	0	0	202.484573364258	2	2	0.565684974193573	0.652005970478058	13.9499998092651	31	2.64937305450439	1.8641517162323	218.403289794922	1101.1357421875	2482.43823242188	466.904693603516	755.843872070312	208.086517333984
1	1202	240	0	0	0	0	0.900826446280992	0.900826446280992	0	0	0	234.307495117188	2	2	0.565684974193573	0.652005970478058	13.9499998092651	31	2.64937305450439	1.8641517162323	177.200454711914	1132.25439453125	2442.04833984375	503.289184570312	747.328552246094	237.065399169922
1	1202	200	0	0	0	0	0.900826446280992	0.900826446280992	0	0	0	248.39485168457	2	2	0.565684974193573	0.652005970478058	13.9499998092651	31	2.64937305450439	1.8641517162323	130.384048461914	1188.10778808594	2388.72338867188	559.732055664062	694.622192382812	259.615112304688
1	1202	202.484573364258	0.140495867768595	0	0	0	0.900826446280992	0.760330578512397	0	0	0	194.16487121582	2	2	1.35764503479004	0.0980390012264252	13.3000001907349	17	2.06129002571106	1.59687197208405	10	1330.03759765625	2196.0419921875	735.73095703125	632.850708007812	463.896545410156
1	1202	237.065399169922	0	0	0	0	0.867768595041322	0.0330578512396694	0	0	0	42.4264068603516	2	1	0	0	13.7200002670288	27	2.55348205566406	1.5849198102951	254.950973510742	1146.34204101562	2335.48706054688	625.859436035156	892.74853515625	552.177490234375
1	1202	223.606796264648	0	0	0	0	0.867768595041322	0.0330578512396694	0	0	0	42.4264068603516	2	1	0	0	13.7200002670288	27	2.55348205566406	1.5849198102951	263.058929443359	1132.29858398438	2349.31909179688	613.921813964844	903.548583984375	550
1	1202	228.254241943359	0	0	0	0	0.900826446280992	0.900826446280992	0	0	0	219.317123413086	2	2	0.565684974193573	0.652005970478058	13.9499998092651	31	2.64937305450439	1.8641517162323	148.660690307617	1126.98718261719	2402.35302734375	528.393798828125	784.474365234375	341.320953369141
1	1202	208.086517333984	0	0	0	0	0.900826446280992	0.752066115702479	0	0	0	196.977157592773	2	2	0.565684974193573	0.652005970478058	13.9499998092651	31	2.64937305450439	1.8641517162323	166.433166503906	1111.26049804688	2407.84130859375	523.259033203125	810.432006835938	366.196655273438
1	1202	233.452346801758	0	0	0	0	0.900826446280992	0.495867768595041	0	0	0	183.847763061523	2	2	0.565684974193573	0.652005970478058	13.9499998092651	31	2.64937305450439	1.8641517162323	155.241744995117	1138.4638671875	2369.07153320312	563.648803710938	808.084167480469	413.400543212891
1	1202	219.317123413086	0	0	0	0	0.900826446280992	0.619834710743802	0	0	0	197.989898681641	2	2	0.565684974193573	0.652005970478058	13.9499998092651	31	2.64937305450439	1.8641517162323	161.554946899414	1124.49987792969	2386.48266601562	545.618896484375	812.526916503906	396.610626220703
1	1202	223.606796264648	0	0	0	0	0.867768595041322	0.0330578512396694	0	0	0	42.4264068603516	2	1	0	0	13.7200002670288	27	2.55348205566406	1.5849198102951	263.058929443359	1132.29858398438	2349.31909179688	613.921813964844	903.548583984375	550
1	1202	126.491104125977	0	0	0	0	0.900826446280992	0.892561983471074	0	0	0	161.245147705078	2	2	0.565684974193573	0.652005970478058	13.9499998092651	31	2.64937305450439	1.8641517162323	296.141845703125	1058.15881347656	2554.85815429688	412.310577392578	680.073547363281	148.660690307617
1	1202	176.918060302734	0	0	0	0	0.900826446280992	0.851239669421488	0	0	0	164.012191772461	2	2	0.565684974193573	0.652005970478058	13.9499998092651	31	2.64937305450439	1.8641517162323	241.660919189453	1062.54406738281	2508.90405273438	432.781707763672	734.982971191406	226.274169921875
1	1202	203.960784912109	0	0	0	0	0.900826446280992	0.900826446280992	0	0	0	202.484573364258	2	2	0.565684974193573	0.652005970478058	13.9499998092651	31	2.64937305450439	1.8641517162323	218.403289794922	1101.1357421875	2482.43823242188	466.904693603516	755.843872070312	208.086517333984
1	1202	203.960784912109	0	0	0	0	0.900826446280992	0.900826446280992	0	0	0	202.484573364258	2	2	0.565684974193573	0.652005970478058	13.9499998092651	31	2.64937305450439	1.8641517162323	218.403289794922	1101.1357421875	2482.43823242188	466.904693603516	755.843872070312	208.086517333984
1	1202	212.132034301758	0.206611570247934	0	0	0	0.900826446280992	0.694214876033058	0	0	0	210	2	2	0.565684974193573	0.652005970478058	13.9499998092651	31	2.64937305450439	1.8641517162323	20	1288.17700195312	2240.7587890625	691.158447265625	657.647338867188	427.551177978516
1	1202	219.544982910156	0	0	0	0	0.884297520661157	0.0165289256198347	0	0	0	56.5685424804688	2	1	0	0	13.7200002670288	27	2.55348205566406	1.5849198102951	251.793563842773	1130.70776367188	2352.29663085938	606.382690429688	894.539001464844	536.003723144531
1	1202	222.036026000977	0	0	0	0	0.900826446280992	0.801652892561983	0	0	0	210.23796081543	2	2	0.565684974193573	0.652005970478058	13.9499998092651	31	2.64937305450439	1.8641517162323	152.643371582031	1125.38879394531	2394.26391601562	536.656311035156	798.122802734375	368.917327880859
1	1202	214.709106445312	0	0	0	0	0.900826446280992	0.859504132231405	0	0	0	206.155288696289	2	2	0.565684974193573	0.652005970478058	13.9499998092651	31	2.64937305450439	1.8641517162323	162.788208007812	1112.87915039062	2415.88500976562	514.781494140625	796.994323730469	338.378479003906
1	1202	212.602920532227	0	0	0	0	0.900826446280992	0.652892561983471	0	0	0	196.977157592773	2	2	0.565684974193573	0.652005970478058	13.9499998092651	31	2.64937305450439	1.8641517162323	165.529449462891	1117.58666992188	2395.20361328125	536.656311035156	814.923278808594	388.329742431641
1	1202	233.452346801758	0	0	0	0	0.900826446280992	0.495867768595041	0	0	0	183.847763061523	2	2	0.565684974193573	0.652005970478058	13.9499998092651	31	2.64937305450439	1.8641517162323	155.241744995117	1138.4638671875	2369.07153320312	563.648803710938	808.084167480469	413.400543212891
1	1202	212.132034301758	0	0	0	0	0.900826446280992	0.545454545454545	0	0	0	191.049728393555	2	2	0.565684974193573	0.652005970478058	13.9499998092651	31	2.64937305450439	1.8641517162323	170.880081176758	1117.31823730469	2391.4013671875	541.294738769531	822.252990722656	402.243713378906
1	1202	228.254241943359	0	0	0	0	0.87603305785124	0.0247933884297521	0	0	0	50	2	1	0	0	13.7200002670288	27	2.55348205566406	1.5849198102951	253.179779052734	1138.5078125	2343.8857421875	616.116882324219	893.588256835938	544.058837890625
1	1202	152.643371582031	0	0	0	0	0.900826446280992	0.743801652892562	0	0	0	147.648223876953	2	2	0.565684974193573	0.652005970478058	13.9499998092651	31	2.64937305450439	1.8641517162323	284.60498046875	1043.07238769531	2549.509765625	403.112884521484	689.637573242188	184.390884399414
1	1202	226.715682983398	0	0	0	0	0.900826446280992	0.685950413223141	0	0	0	205.182846069336	2	2	0.565684974193573	0.652005970478058	13.9499998092651	31	2.64937305450439	1.8641517162323	152.315460205078	1131.72436523438	2381.59619140625	550.090881347656	802.807556152344	391.152130126953
1	1202	194.16487121582	0	0	0	0	0.900826446280992	0.685950413223141	0	0	0	183.575592041016	2	2	0.565684974193573	0.652005970478058	13.9499998092651	31	2.64937305450439	1.8641517162323	180.277557373047	1097.13256835938	2421.42529296875	509.901947021484	822.800109863281	364.005493164062
1	1202	192.35383605957	0	0	0	0	0.900826446280992	0.727272727272727	0	0	0	180.277557373047	2	2	0.565684974193573	0.652005970478058	13.9499998092651	31	2.64937305450439	1.8641517162323	191.049728393555	1085.77160644531	2447.0595703125	483.735473632812	813.941040039062	320.156219482422
1	1202	158.113876342773	0	0	0	0	0.900826446280992	0.87603305785124	0	0	0	170	2	2	0.565684974193573	0.652005970478058	13.9499998092651	31	2.64937305450439	1.8641517162323	269.258239746094	1065.31689453125	2531.896484375	424.499694824219	705.195007324219	176.918060302734
1	1202	306.757232666016	0	0	0	0	0.834710743801653	0.0661157024793388	0	0	0	10	2	1	0	0	12.1000003814697	26	2.23099398612976	2.19237017631531	281.602569580078	1204.32556152344	2274.37915039062	702.139587402344	900.055541992188	624.339660644531
1	1202	143.178207397461	0	0	0	0	0.900826446280992	0.785123966942149	0	0	0	150	2	2	0.565684974193573	0.652005970478058	13.9499998092651	31	2.64937305450439	1.8641517162323	291.204406738281	1046.23132324219	2554.25146484375	403.608734130859	683.081237792969	170.293869018555
1	1202	205.182846069336	0	0	0	0	0.900826446280992	0.900826446280992	0	0	0	194.16487121582	2	2	0.565684974193573	0.652005970478058	13.9499998092651	31	2.64937305450439	1.8641517162323	221.359436035156	1092.88610839844	2486.76489257812	460.108673095703	752.861206054688	214.009338378906
1	1202	194.16487121582	0	0	0	0	0.900826446280992	0.900826446280992	0	0	0	197.230834960938	2	2	0.565684974193573	0.652005970478058	13.9499998092651	31	2.64937305450439	1.8641517162323	228.035079956055	1095.53637695312	2491.46533203125	459.673797607422	746.324340820312	200
1	1202	191.049728393555	0	0	0	0	0.900826446280992	0.900826446280992	0	0	0	180.277557373047	2	2	0.565684974193573	0.652005970478058	13.9499998092651	31	2.64937305450439	1.8641517162323	234.093994140625	1078.98095703125	2500.1201171875	445.982055664062	740.4052734375	212.602920532227
1	1202	205.91259765625	0	0	0	0	0.900826446280992	0.859504132231405	0	0	0	192.35383605957	2	2	0.565684974193573	0.652005970478058	13.9499998092651	31	2.64937305450439	1.8641517162323	184.390884399414	1094.80590820312	2446.58935546875	485.489440917969	800.562316894531	300
1	1202	210.23796081543	0	0	0	0	0.867768595041322	0.0330578512396694	0	0	0	44.7213592529297	2	1	0	0	13.7200002670288	27	2.55348205566406	1.5849198102951	271.661560058594	1118.25756835938	2363.15478515625	602.079711914062	914.439697265625	548.178833007812
1	1202	139.283889770508	0	0	0	0	0.900826446280992	0.851239669421488	0	0	0	158.113876342773	2	2	0.565684974193573	0.652005970478058	13.9499998092651	31	2.64937305450439	1.8641517162323	288.617401123047	1054.75109863281	2550	411.096099853516	686.221557617188	162.788208007812
1	1202	152.970581054688	0.495867768595041	0	0	0	0.900826446280992	0.40495867768595	0	0	0	150	2	2	0.70710700750351	0.562335014343262	10.0500001907349	12	1.87809503078461	1.2411060333252	0	1333.04162597656	2213.8203125	724.223693847656	598.41455078125	420.475921630859
1	1202	158.113876342773	0.479338842975207	0	0	0	0.900826446280992	0.421487603305785	0	0	0	151.327453613281	2	2	1.35764503479004	0.0980390012264252	13.3000001907349	17	2.06129002571106	1.59687197208405	10	1346.17980957031	2195.85961914062	740.607849121094	595.399047851562	440.454315185547
1	1202	270.739715576172	0	0	0	0	0.900826446280992	0.760330578512397	0	0	0	205.182846069336	2	2	0.565684974193573	0.652005970478058	13.9499998092651	31	2.64937305450439	1.8641517162323	70.7106781005859	1237.61865234375	2277.73999023438	652.993103027344	718.470581054688	433.243591308594
1	1202	220	0.115702479338843	0	0	0	0.900826446280992	0.785123966942149	0	0	0	222.036026000977	2	2	0.565684974193573	0.652005970478058	13.9499998092651	31	2.64937305450439	1.8641517162323	22.3606796264648	1253.99365234375	2280.89892578125	651.920227050781	674.685119628906	390.512481689453
1	1202	219.317123413086	0	0	0	0	0.859504132231405	0.0413223140495868	0	0	0	36.0555114746094	2	1	0	0	13.7200002670288	27	2.55348205566406	1.5849198102951	272.946868896484	1126.14392089844	2354.78247070312	611.88232421875	913.509704589844	556.057556152344
1	1202	214.709106445312	0	0	0	0	0.87603305785124	0.0247933884297521	0	0	0	50	2	1	0	0	13.7200002670288	27	2.55348205566406	1.5849198102951	261.725036621094	1124.45544433594	2357.71069335938	604.152282714844	904.488830566406	542.033203125
1	1202	226.715682983398	0	0	0	0	0.900826446280992	0.685950413223141	0	0	0	205.182846069336	2	2	0.565684974193573	0.652005970478058	13.9499998092651	31	2.64937305450439	1.8641517162323	152.315460205078	1131.72436523438	2381.59619140625	550.090881347656	802.807556152344	391.152130126953
1	1202	230.21728515625	0	0	0	0	0.900826446280992	0.851239669421488	0	0	0	219.317123413086	2	2	0.565684974193573	0.652005970478058	13.9499998092651	31	2.64937305450439	1.8641517162323	144.222045898438	1132.7841796875	2389.47705078125	541.202392578125	788.479553222656	363.593170166016
1	1202	208.086517333984	0	0	0	0	0.900826446280992	0.752066115702479	0	0	0	196.977157592773	2	2	0.565684974193573	0.652005970478058	13.9499998092651	31	2.64937305450439	1.8641517162323	166.433166503906	1111.26049804688	2407.84130859375	523.259033203125	810.432006835938	366.196655273438
1	1202	148.660690307617	0	0	0	0	0.900826446280992	0.867768595041322	0	0	0	164.012191772461	2	2	0.565684974193573	0.652005970478058	13.9499998092651	31	2.64937305450439	1.8641517162323	278.926513671875	1060	2540.94482421875	417.731964111328	695.701110839844	169.705627441406
1	1202	158.113876342773	0	0	0	0	0.900826446280992	0.87603305785124	0	0	0	170	2	2	0.565684974193573	0.652005970478058	13.9499998092651	31	2.64937305450439	1.8641517162323	269.258239746094	1065.31689453125	2531.896484375	424.499694824219	705.195007324219	176.918060302734
1	1202	126.491104125977	0	0	0	0	0.900826446280992	0.892561983471074	0	0	0	161.245147705078	2	2	0.565684974193573	0.652005970478058	13.9499998092651	31	2.64937305450439	1.8641517162323	296.141845703125	1058.15881347656	2554.85815429688	412.310577392578	680.073547363281	148.660690307617
1	1202	169.705627441406	0	0	0	0	0.900826446280992	0.818181818181818	0	0	0	158.113876342773	2	2	0.565684974193573	0.652005970478058	13.9499998092651	31	2.64937305450439	1.8641517162323	250.798721313477	1056.83483886719	2517.8759765625	425.205841064453	725.327514648438	219.317123413086
1	1202	176.918060302734	0	0	0	0	0.900826446280992	0.851239669421488	0	0	0	164.012191772461	2	2	0.565684974193573	0.652005970478058	13.9499998092651	31	2.64937305450439	1.8641517162323	241.660919189453	1062.54406738281	2508.90405273438	432.781707763672	734.982971191406	226.274169921875
1	1202	254.950973510742	0	0	0	0	0.900826446280992	0.900826446280992	0	0	0	241.660919189453	2	2	0.565684974193573	0.652005970478058	13.9499998092651	31	2.64937305450439	1.8641517162323	147.648223876953	1140.17541503906	2414.95336914062	522.015319824219	750.2666015625	281.780059814453
1	1202	178.044937133789	0	0	0	0	0.900826446280992	0.867768595041322	0	0	0	170	2	2	0.565684974193573	0.652005970478058	13.9499998092651	31	2.64937305450439	1.8641517162323	252.982208251953	1067.80151367188	2518.13427734375	431.393096923828	721.248901367188	197.989898681641
1	1202	210.23796081543	0	0	0	0	0.867768595041322	0.0330578512396694	0	0	0	44.7213592529297	2	1	0	0	13.7200002670288	27	2.55348205566406	1.5849198102951	271.661560058594	1118.25756835938	2363.15478515625	602.079711914062	914.439697265625	548.178833007812
1	1202	152.315460205078	0	0	0	0	0.900826446280992	0.809917355371901	0	0	0	156.204986572266	2	2	0.565684974193573	0.652005970478058	13.9499998092651	31	2.64937305450439	1.8641517162323	281.602569580078	1051.52270507812	2545.21118164062	410.365692138672	692.603759765625	176.918060302734
1	1202	240.416305541992	0.00826446280991736	0	0	0	0.900826446280992	0.892561983471074	0	0	0	186.010757446289	2	2	1.35764503479004	0.0980390012264252	13.3000001907349	17	2.06129002571106	1.59687197208405	50	1329.36071777344	2183.57495117188	747.060913085938	660.681457519531	498.196746826172
1	1202	222.036026000977	0.165289256198347	0	0	0	0.900826446280992	0.735537190082645	0	0	0	220	2	2	0.565684974193573	0.652005970478058	13.9499998092651	31	2.64937305450439	1.8641517162323	28.2842712402344	1280.82006835938	2245.373046875	686.0029296875	667.532775878906	429.534637451172
1	1202	250	0.0165289256198347	0	0	0	0.900826446280992	0.884297520661157	0	0	0	246.981781005859	2	2	0.565684974193573	0.652005970478058	13.9499998092651	31	2.64937305450439	1.8641517162323	53.8516464233398	1224.94897460938	2303.58422851562	627.694213867188	706.116149902344	388.972991943359
1	1202	223.606796264648	0	0	0	0	0.900826446280992	0.900826446280992	0	0	0	210.23796081543	2	2	0.565684974193573	0.652005970478058	13.9499998092651	31	2.64937305450439	1.8641517162323	172.046508789062	1110.4052734375	2437.41674804688	496.487670898438	781.856750488281	288.444091796875
1	1202	223.606796264648	0	0	0	0	0.867768595041322	0.0330578512396694	0	0	0	42.4264068603516	2	1	0	0	13.7200002670288	27	2.55348205566406	1.5849198102951	263.058929443359	1132.29858398438	2349.31909179688	613.921813964844	903.548583984375	550
1	1202	210.23796081543	0	0	0	0	0.867768595041322	0.0330578512396694	0	0	0	44.7213592529297	2	1	0	0	13.7200002670288	27	2.55348205566406	1.5849198102951	271.661560058594	1118.25756835938	2363.15478515625	602.079711914062	914.439697265625	548.178833007812
1	1202	206.155288696289	0	0	0	0	0.900826446280992	0.669421487603306	0	0	0	192.35383605957	2	2	0.565684974193573	0.652005970478058	13.9499998092651	31	2.64937305450439	1.8641517162323	170	1110.72045898438	2403.93432617188	527.731018066406	817.434997558594	380.131561279297
1	1202	233.238082885742	0	0	0	0	0.900826446280992	0.900826446280992	0	0	0	223.606796264648	2	2	0.565684974193573	0.652005970478058	13.9499998092651	31	2.64937305450439	1.8641517162323	142.126708984375	1133.57836914062	2393.53295898438	537.121948242188	781.600891113281	349.857116699219
1	1202	233.238082885742	0	0	0	0	0.900826446280992	0.900826446280992	0	0	0	223.606796264648	2	2	0.565684974193573	0.652005970478058	13.9499998092651	31	2.64937305450439	1.8641517162323	142.126708984375	1133.57836914062	2393.53295898438	537.121948242188	781.600891113281	349.857116699219
1	1202	158.113876342773	0	0	0	0	0.900826446280992	0.87603305785124	0	0	0	170	2	2	0.565684974193573	0.652005970478058	13.9499998092651	31	2.64937305450439	1.8641517162323	269.258239746094	1065.31689453125	2531.896484375	424.499694824219	705.195007324219	176.918060302734
1	1202	158.113876342773	0	0	0	0	0.900826446280992	0.87603305785124	0	0	0	170	2	2	0.565684974193573	0.652005970478058	13.9499998092651	31	2.64937305450439	1.8641517162323	269.258239746094	1065.31689453125	2531.896484375	424.499694824219	705.195007324219	176.918060302734
1	1202	148.660690307617	0	0	0	0	0.900826446280992	0.867768595041322	0	0	0	164.012191772461	2	2	0.565684974193573	0.652005970478058	13.9499998092651	31	2.64937305450439	1.8641517162323	278.926513671875	1060	2540.94482421875	417.731964111328	695.701110839844	169.705627441406
1	1202	170.293869018555	0	0	0	0	0.900826446280992	0.826446280991736	0	0	0	161.245147705078	2	2	0.565684974193573	0.652005970478058	13.9499998092651	31	2.64937305450439	1.8641517162323	256.320098876953	1059.48095703125	2522.47900390625	424.499694824219	718.401000976562	205.182846069336
1	1202	176.918060302734	0	0	0	0	0.900826446280992	0.851239669421488	0	0	0	166.433166503906	2	2	0.565684974193573	0.652005970478058	13.9499998092651	31	2.64937305450439	1.8641517162323	246.981781005859	1065.08215332031	2513.48364257812	431.8564453125	728.010986328125	212.132034301758
1	1202	183.847763061523	0	0	0	0	0.900826446280992	0.87603305785124	0	0	0	172.046508789062	2	2	0.565684974193573	0.652005970478058	13.9499998092651	31	2.64937305450439	1.8641517162323	237.697280883789	1070.74743652344	2504.49584960938	439.317657470703	737.63134765625	219.317123413086
1	1202	139.283889770508	0	0	0	0	0.900826446280992	0.851239669421488	0	0	0	158.113876342773	2	2	0.565684974193573	0.652005970478058	13.9499998092651	31	2.64937305450439	1.8641517162323	288.617401123047	1054.75109863281	2550	411.096099853516	686.221557617188	162.788208007812
1	1202	161.554946899414	0	0	0	0	0.900826446280992	0.834710743801653	0	0	0	161.245147705078	2	2	0.565684974193573	0.652005970478058	13.9499998092651	31	2.64937305450439	1.8641517162323	272.029418945312	1056.88220214844	2536.17822265625	417.2529296875	702.139587402344	183.847763061523
1	1202	152.315460205078	0	0	0	0	0.900826446280992	0.809917355371901	0	0	0	156.204986572266	2	2	0.565684974193573	0.652005970478058	13.9499998092651	31	2.64937305450439	1.8641517162323	281.602569580078	1051.52270507812	2545.21118164062	410.365692138672	692.603759765625	176.918060302734
1	1202	183.847763061523	0	0	0	0	0.900826446280992	0.87603305785124	0	0	0	172.046508789062	2	2	0.565684974193573	0.652005970478058	13.9499998092651	31	2.64937305450439	1.8641517162323	237.697280883789	1070.74743652344	2504.49584960938	439.317657470703	737.63134765625	219.317123413086
1	1202	233.452346801758	0	0	0	0	0.900826446280992	0.900826446280992	0	0	0	220.227157592773	2	2	0.565684974193573	0.652005970478058	13.9499998092651	31	2.64937305450439	1.8641517162323	189.736663818359	1118.30224609375	2455.40209960938	489.182983398438	760.591857910156	233.238082885742
1	1202	231.948272705078	0	0	0	0	0.900826446280992	0.900826446280992	0	0	0	228.035079956055	2	2	0.565684974193573	0.652005970478058	13.9499998092651	31	2.64937305450439	1.8641517162323	186.815414428711	1126.45458984375	2451.06103515625	495.782196044922	751.531799316406	228.254241943359
1	1202	208.086517333984	0	0	0	0	0.900826446280992	0.752066115702479	0	0	0	196.977157592773	2	2	0.565684974193573	0.652005970478058	13.9499998092651	31	2.64937305450439	1.8641517162323	166.433166503906	1111.26049804688	2407.84130859375	523.259033203125	810.432006835938	366.196655273438
1	1202	400.249908447266	0	0	0	0	0.834710743801653	0.264462809917355	0	0	0	10	2	1	0	0	17	11	1.95312595367432	0.98082834482193	256.124969482422	1366.052734375	2113.40966796875	844.807678222656	800.624755859375	686.221557617188
1	1202	148.660690307617	0	0	0	0	0.900826446280992	0.867768595041322	0	0	0	164.012191772461	2	2	0.565684974193573	0.652005970478058	13.9499998092651	31	2.64937305450439	1.8641517162323	278.926513671875	1060	2540.94482421875	417.731964111328	695.701110839844	169.705627441406
1	1202	126.491104125977	0	0	0	0	0.900826446280992	0.892561983471074	0	0	0	161.245147705078	2	2	0.565684974193573	0.652005970478058	13.9499998092651	31	2.64937305450439	1.8641517162323	296.141845703125	1058.15881347656	2554.85815429688	412.310577392578	680.073547363281	148.660690307617
1	1202	114.017539978027	0	0	0	0	0.900826446280992	0.900826446280992	0	0	0	165.529449462891	2	2	0.565684974193573	0.652005970478058	13.9499998092651	31	2.64937305450439	1.8641517162323	304.138122558594	1061.74389648438	2559.78515625	414.004821777344	673.572570800781	134.536239624023
1	1202	123.693168640137	0	0	0	0	0.900826446280992	0.900826446280992	0	0	0	140	2	2	0.565684974193573	0.652005970478058	13.9499998092651	31	2.64937305450439	1.8641517162323	302.654907226562	1140.61389160156	2523.84619140625	488.773986816406	706.823852539062	82.4621124267578
1	1202	237.065399169922	0	0	0	0	0.900826446280992	0.900826446280992	0	0	0	223.606796264648	2	2	0.565684974193573	0.652005970478058	13.9499998092651	31	2.64937305450439	1.8641517162323	158.113876342773	1124.45544433594	2423.96362304688	510.391998291016	768.960327148438	291.547607421875
1	1202	223.606796264648	0	0	0	0	0.867768595041322	0.0330578512396694	0	0	0	42.4264068603516	2	1	0	0	13.7200002670288	27	2.55348205566406	1.5849198102951	263.058929443359	1132.29858398438	2349.31909179688	613.921813964844	903.548583984375	550
1	1202	143.178207397461	0	0	0	0	0.900826446280992	0.785123966942149	0	0	0	150	2	2	0.565684974193573	0.652005970478058	13.9499998092651	31	2.64937305450439	1.8641517162323	291.204406738281	1046.23132324219	2554.25146484375	403.608734130859	683.081237792969	170.293869018555
1	1202	233.452346801758	0	0	0	0	0.900826446280992	0.900826446280992	0	0	0	220.227157592773	2	2	0.565684974193573	0.652005970478058	13.9499998092651	31	2.64937305450439	1.8641517162323	189.736663818359	1118.30224609375	2455.40209960938	489.182983398438	760.591857910156	233.238082885742
1	1202	223.606796264648	0	0	0	0	0.900826446280992	0.900826446280992	0	0	0	210.23796081543	2	2	0.565684974193573	0.652005970478058	13.9499998092651	31	2.64937305450439	1.8641517162323	172.046508789062	1110.4052734375	2437.41674804688	496.487670898438	781.856750488281	288.444091796875
1	1202	196.977157592773	0	0	0	0	0.900826446280992	0.760330578512397	0	0	0	186.010757446289	2	2	0.565684974193573	0.652005970478058	13.9499998092651	31	2.64937305450439	1.8641517162323	183.847763061523	1092.24536132812	2438.23706054688	492.442901611328	812.711486816406	328.024383544922
1	1202	202.237487792969	0	0	0	0	0.900826446280992	0.900826446280992	0	0	0	210.950225830078	2	2	0.565684974193573	0.652005970478058	13.9499998092651	31	2.64937305450439	1.8641517162323	215.870330810547	1109.41430664062	2478.14453125	473.814300537109	758.946655273438	202.484573364258
1	1202	219.317123413086	0	0	0	0	0.859504132231405	0.0413223140495868	0	0	0	36.0555114746094	2	1	0	0	13.7200002670288	27	2.55348205566406	1.5849198102951	272.946868896484	1126.14392089844	2354.78247070312	611.88232421875	913.509704589844	556.057556152344
1	1202	425.440948486328	0.851239669421488	0	0	0	0.900826446280992	0.900826446280992	0	0	0	110	2	5	1.55884599685669	0.83355301618576	18.3700008392334	23	2.34237408638	1.60792076587677	0	1185.32690429688	1623.39147949219	1308.62524414062	544.518127441406	980.612060546875
1	1202	413.400543212891	0.892561983471074	0	0	0	0.900826446280992	0.900826446280992	0	0	0	117.046997070312	2	5	1.55884599685669	0.83355301618576	18.3700008392334	23	2.34237408638	1.60792076587677	0	1185.11608886719	1605.52172851562	1327.40344238281	537.587219238281	994.635620117188
1	1202	434.165863037109	0.900826446280992	0	0	0	0.900826446280992	0.900826446280992	0	0	0	155.241744995117	2	5	1.55884599685669	0.83355301618576	18.3700008392334	23	2.34237408638	1.60792076587677	0	1149.47814941406	1569.74523925781	1361.91040039062	567.274169921875	1033.68273925781
1	1202	411.8251953125	0.900826446280992	0	0	0	0.900826446280992	0.900826446280992	0	0	0	134.164077758789	2	5	1.55884599685669	0.83355301618576	18.3700008392334	23	2.34237408638	1.60792076587677	0	1167.64721679688	1569.77709960938	1363.41479492188	546.717468261719	1028.39685058594
1	1202	372.155883789062	0	0	0	0	0.867768595041322	0.371900826446281	0	0	0	0	2	1	0	0	17	11	1.95312595367432	0.98082834482193	223.606796264648	1313.81127929688	1981.13598632812	960.052062988281	702.139587402344	736.817504882812
1	1202	210.23796081543	0	0	0	0	0.867768595041322	0.0330578512396694	0	0	0	44.7213592529297	2	1	0	0	13.7200002670288	27	2.55348205566406	1.5849198102951	271.661560058594	1118.25756835938	2363.15478515625	602.079711914062	914.439697265625	548.178833007812
1	1202	220	0.115702479338843	0	0	0	0.900826446280992	0.785123966942149	0	0	0	222.036026000977	2	2	0.565684974193573	0.652005970478058	13.9499998092651	31	2.64937305450439	1.8641517162323	22.3606796264648	1253.99365234375	2280.89892578125	651.920227050781	674.685119628906	390.512481689453
1	1202	220	0.0495867768595041	0	0	0	0.900826446280992	0.851239669421488	0	0	0	228.035079956055	2	2	0.565684974193573	0.652005970478058	13.9499998092651	31	2.64937305450439	1.8641517162323	42.4264068603516	1234.34191894531	2307.63940429688	626.8173828125	681.542358398438	361.38623046875
1	1202	220	0.132231404958678	0	0	0	0.900826446280992	0.768595041322314	0	0	0	220.9072265625	2	2	0.565684974193573	0.652005970478058	13.9499998092651	31	2.64937305450439	1.8641517162323	20	1260.634765625	2272.00341796875	660.378662109375	672.681213378906	400.249908447266
1	1202	200.249847412109	0.247933884297521	0	0	0	0.900826446280992	0.652892561983471	0	0	0	200.249847412109	2	2	0.70710700750351	0.562335014343262	10.0500001907349	12	1.87809503078461	1.2411060333252	0	1282.224609375	2253.99633789062	679.558654785156	651.15283203125	406.078796386719
1	1202	186.010757446289	0.00826446280991736	0	0	0	0.900826446280992	0.892561983471074	0	0	0	170	2	2	1.35764503479004	0.0980390012264252	13.3000001907349	17	2.06129002571106	1.59687197208405	58.3095207214355	1414.49633789062	2110.92407226562	821.52294921875	580.086181640625	530.094360351562
1	1202	223.606796264648	0	0	0	0	0.867768595041322	0.0330578512396694	0	0	0	42.4264068603516	2	1	0	0	13.7200002670288	27	2.55348205566406	1.5849198102951	263.058929443359	1132.29858398438	2349.31909179688	613.921813964844	903.548583984375	550
1	1202	214.009338378906	0	0	0	0	0.900826446280992	0.735537190082645	0	0	0	201.246124267578	2	2	0.565684974193573	0.652005970478058	13.9499998092651	31	2.64937305450439	1.8641517162323	161.245147705078	1118.03393554688	2399.08325195312	532.259338378906	807.774719238281	374.432891845703
1	1202	206.155288696289	0	0	0	0	0.900826446280992	0.669421487603306	0	0	0	192.35383605957	2	2	0.565684974193573	0.652005970478058	13.9499998092651	31	2.64937305450439	1.8641517162323	170	1110.72045898438	2403.93432617188	527.731018066406	817.434997558594	380.131561279297
1	1202	219.544982910156	0	0	0	0	0.900826446280992	0.87603305785124	0	0	0	210.23796081543	2	2	0.565684974193573	0.652005970478058	13.9499998092651	31	2.64937305450439	1.8641517162323	156.204986572266	1119.46411132812	2407.07299804688	523.545593261719	794.040283203125	346.69873046875
1	1202	233.238082885742	0	0	0	0	0.900826446280992	0.900826446280992	0	0	0	223.606796264648	2	2	0.565684974193573	0.652005970478058	13.9499998092651	31	2.64937305450439	1.8641517162323	142.126708984375	1133.57836914062	2393.53295898438	537.121948242188	781.600891113281	349.857116699219
1	1202	170	0.0991735537190083	0	0	0	0.900826446280992	0.801652892561983	0	0	0	158.113876342773	2	2	1.35764503479004	0.0980390012264252	13.3000001907349	17	2.06129002571106	1.59687197208405	36.0555114746094	1393.87951660156	2137.685546875	796.115539550781	580.3447265625	500.099975585938
1	1202	161.554946899414	0	0	0	0	0.900826446280992	0.834710743801653	0	0	0	161.245147705078	2	2	0.565684974193573	0.652005970478058	13.9499998092651	31	2.64937305450439	1.8641517162323	272.029418945312	1056.88220214844	2536.17822265625	417.2529296875	702.139587402344	183.847763061523
1	1202	152.315460205078	0	0	0	0	0.900826446280992	0.809917355371901	0	0	0	156.204986572266	2	2	0.565684974193573	0.652005970478058	13.9499998092651	31	2.64937305450439	1.8641517162323	281.602569580078	1051.52270507812	2545.21118164062	410.365692138672	692.603759765625	176.918060302734
1	1202	290.17236328125	0	0	0	0	0.900826446280992	0.661157024793388	0	0	0	197.230834960938	2	2	0.565684974193573	0.652005970478058	13.9499998092651	31	2.64937305450439	1.8641517162323	90	1216.30590820312	2296.12719726562	635.05908203125	739.797241210938	430.813171386719
1	1202	270	0	0	0	0	0.900826446280992	0.867768595041322	0	0	0	230.21728515625	2	2	0.565684974193573	0.652005970478058	13.9499998092651	31	2.64937305450439	1.8641517162323	72.8011016845703	1210.16528320312	2312.94189453125	617.73779296875	725.672119140625	395.600799560547
1	1202	226.274169921875	0	0	0	0	0.900826446280992	0.900826446280992	0	0	0	212.602920532227	2	2	0.565684974193573	0.652005970478058	13.9499998092651	31	2.64937305450439	1.8641517162323	193.132080078125	1110.18017578125	2459.7763671875	482.700744628906	769.675231933594	238.537216186523
1	1202	212.132034301758	0	0	0	0	0.900826446280992	0.900826446280992	0	0	0	200	2	2	0.565684974193573	0.652005970478058	13.9499998092651	31	2.64937305450439	1.8641517162323	211.896194458008	1098.58996582031	2477.76098632812	467.546783447266	762.430297851562	222.036026000977
1	1202	193.132080078125	0	0	0	0	0.867768595041322	0.0247933884297521	0	0	0	44.7213592529297	2	1	0	0	13.7200002670288	27	2.55348205566406	1.5849198102951	290.688842773438	1098.08923339844	2382.47778320312	588.557556152344	935.360900878906	553.172668457031
1	1202	176.918060302734	0	0	0	0	0.900826446280992	0.851239669421488	0	0	0	166.433166503906	2	2	0.565684974193573	0.652005970478058	13.9499998092651	31	2.64937305450439	1.8641517162323	246.981781005859	1065.08215332031	2513.48364257812	431.8564453125	728.010986328125	212.132034301758
1	1202	250	0	0	0	0	0.900826446280992	0.900826446280992	0	0	0	238.537216186523	2	2	0.565684974193573	0.652005970478058	13.9499998092651	31	2.64937305450439	1.8641517162323	161.554946899414	1136.00170898438	2428.43579101562	512.249938964844	748.465087890625	259.422424316406
1	1202	254.950973510742	0	0	0	0	0.900826446280992	0.900826446280992	0	0	0	241.660919189453	2	2	0.565684974193573	0.652005970478058	13.9499998092651	31	2.64937305450439	1.8641517162323	147.648223876953	1140.17541503906	2414.95336914062	522.015319824219	750.2666015625	281.780059814453
1	1202	250.59928894043	0	0	0	0	0.900826446280992	0.900826446280992	0	0	0	237.065399169922	2	2	0.565684974193573	0.652005970478058	13.9499998092651	31	2.64937305450439	1.8641517162323	144.222045898438	1138.5078125	2410.5185546875	524.30908203125	756.108459472656	295.296447753906
1	1202	372.155883789062	0	0	0	0	0.867768595041322	0.371900826446281	0	0	0	0	2	1	0	0	17	11	1.95312595367432	0.98082834482193	223.606796264648	1313.81127929688	1981.13598632812	960.052062988281	702.139587402344	736.817504882812
1	1202	167.63053894043	0	0	0	0	0.900826446280992	0.884297520661157	0	0	0	174.642486572266	2	2	0.565684974193573	0.652005970478058	13.9499998092651	31	2.64937305450439	1.8641517162323	259.615112304688	1070.70068359375	2522.85546875	431.393096923828	714.702758789062	183.847763061523
1	1202	148.660690307617	0	0	0	0	0.900826446280992	0.867768595041322	0	0	0	164.012191772461	2	2	0.565684974193573	0.652005970478058	13.9499998092651	31	2.64937305450439	1.8641517162323	278.926513671875	1060	2540.94482421875	417.731964111328	695.701110839844	169.705627441406
1	1202	259.422424316406	0	0	0	0	0.900826446280992	0.900826446280992	0	0	0	246.981781005859	2	2	0.565684974193573	0.652005970478058	13.9499998092651	31	2.64937305450439	1.8641517162323	128.062484741211	1151.08642578125	2392.697265625	540.832702636719	749.466491699219	313.049530029297
1	1202	228.254241943359	0	0	0	0	0.900826446280992	0.900826446280992	0	0	0	219.317123413086	2	2	0.565684974193573	0.652005970478058	13.9499998092651	31	2.64937305450439	1.8641517162323	148.660690307617	1126.98718261719	2402.35302734375	528.393798828125	784.474365234375	341.320953369141
1	1202	228.254241943359	0	0	0	0	0.900826446280992	0.900826446280992	0	0	0	216.333084106445	2	2	0.565684974193573	0.652005970478058	13.9499998092651	31	2.64937305450439	1.8641517162323	155.563491821289	1121.60595703125	2415.36743164062	516.236389160156	781.088989257812	319.061126708984
1	1202	152.315460205078	0	0	0	0	0.900826446280992	0.809917355371901	0	0	0	156.204986572266	2	2	0.565684974193573	0.652005970478058	13.9499998092651	31	2.64937305450439	1.8641517162323	281.602569580078	1051.52270507812	2545.21118164062	410.365692138672	692.603759765625	176.918060302734
1	1202	158.113876342773	0	0	0	0	0.900826446280992	0.776859504132231	0	0	0	152.315460205078	2	2	0.565684974193573	0.652005970478058	13.9499998092651	31	2.64937305450439	1.8641517162323	275.136322021484	1048.47509765625	2540.4921875	410.121948242188	699.2138671875	191.049728393555
1	1202	133.416641235352	0	0	0	0	0.900826446280992	0.900826446280992	0	0	0	174.928558349609	2	2	0.565684974193573	0.652005970478058	13.9499998092651	31	2.64937305450439	1.8641517162323	284.429260253906	1071.86755371094	2541.59399414062	426.380126953125	692.603759765625	148.660690307617
1	1202	197.230834960938	0	0	0	0	0.900826446280992	0.752066115702479	0	0	0	187.882949829102	2	2	0.565684974193573	0.652005970478058	13.9499998092651	31	2.64937305450439	1.8641517162323	178.044937133789	1097.86157226562	2425.38647460938	505.371154785156	816.088256835938	350
1	1202	223.606796264648	0	0	0	0	0.900826446280992	0.900826446280992	0	0	0	214.009338378906	2	2	0.565684974193573	0.652005970478058	13.9499998092651	31	2.64937305450439	1.8641517162323	155.563491821289	1120.4462890625	2411.18237304688	519.711486816406	787.464294433594	332.866333007812
1	1202	238.537216186523	0	0	0	0	0.900826446280992	0.892561983471074	0	0	0	228.254241943359	2	2	0.565684974193573	0.652005970478058	13.9499998092651	31	2.64937305450439	1.8641517162323	136.014709472656	1140.21923828125	2384.72216796875	545.893737792969	778.845275878906	358.468963623047
1	1202	230	0.0909090909090909	0	0	0	0.900826446280992	0.809917355371901	0	0	0	230.867935180664	2	2	0.565684974193573	0.652005970478058	13.9499998092651	31	2.64937305450439	1.8641517162323	30	1253.19592285156	2276.59838867188	655.133544921875	682.495422363281	402.616455078125
1	1202	152.315460205078	0	0	0	0	0.900826446280992	0.809917355371901	0	0	0	156.204986572266	2	2	0.565684974193573	0.652005970478058	13.9499998092651	31	2.64937305450439	1.8641517162323	281.602569580078	1051.52270507812	2545.21118164062	410.365692138672	692.603759765625	176.918060302734
1	1202	228.254241943359	0	0	0	0	0.900826446280992	0.900826446280992	0	0	0	214.709106445312	2	2	0.565684974193573	0.652005970478058	13.9499998092651	31	2.64937305450439	1.8641517162323	164.012191772461	1116.64672851562	2428.51806640625	504.777191162109	778.33154296875	296.816436767578
1	1202	152.315460205078	0	0	0	0	0.900826446280992	0.809917355371901	0	0	0	156.204986572266	2	2	0.565684974193573	0.652005970478058	13.9499998092651	31	2.64937305450439	1.8641517162323	281.602569580078	1051.52270507812	2545.21118164062	410.365692138672	692.603759765625	176.918060302734
1	1202	205.182846069336	0	0	0	0	0.900826446280992	0.900826446280992	0	0	0	191.049728393555	2	2	0.565684974193573	0.652005970478058	13.9499998092651	31	2.64937305450439	1.8641517162323	210.23796081543	1088.11767578125	2477.57934570312	462.276977539062	766.550720214844	242.074371337891
1	1202	152.643371582031	0	0	0	0	0.900826446280992	0.743801652892562	0	0	0	147.648223876953	2	2	0.565684974193573	0.652005970478058	13.9499998092651	31	2.64937305450439	1.8641517162323	284.60498046875	1043.07238769531	2549.509765625	403.112884521484	689.637573242188	184.390884399414
1	1202	237.065399169922	0	0	0	0	0.900826446280992	0.900826446280992	0	0	0	223.606796264648	2	2	0.565684974193573	0.652005970478058	13.9499998092651	31	2.64937305450439	1.8641517162323	158.113876342773	1124.45544433594	2423.96362304688	510.391998291016	768.960327148438	291.547607421875
1	1202	237.065399169922	0	0	0	0	0.867768595041322	0.0330578512396694	0	0	0	42.4264068603516	2	1	0	0	13.7200002670288	27	2.55348205566406	1.5849198102951	254.950973510742	1146.34204101562	2335.48706054688	625.859436035156	892.74853515625	552.177490234375
1	1202	126.491104125977	0	0	0	0	0.900826446280992	0.900826446280992	0	0	0	160	2	2	0.565684974193573	0.652005970478058	13.9499998092651	31	2.64937305450439	1.8641517162323	290.688842773438	1127.69677734375	2522.39965820312	477.074432373047	707.742919921875	98.4885787963867
1	1202	184.390884399414	0	0	0	0	0.900826446280992	0.793388429752066	0	0	0	166.433166503906	2	2	0.565684974193573	0.652005970478058	13.9499998092651	31	2.64937305450439	1.8641517162323	224.722045898438	1064.00183105469	2491.0439453125	444.072052001953	759.276000976562	261.725036621094
1	1202	240.416305541992	0	0	0	0	0.900826446280992	0.900826446280992	0	0	0	224.722045898438	2	2	0.565684974193573	0.652005970478058	13.9499998092651	31	2.64937305450439	1.8641517162323	174.642486572266	1122.00708007812	2441.82299804688	498.196746826172	761.577331542969	255.538650512695
1	1202	111.803398132324	0	0	0	0	0.900826446280992	0.0165289256198347	0	0	0	102.956298828125	2	1	0	0	13.7200002670288	27	2.55348205566406	1.5849198102951	264.007568359375	1012.37347412109	2503.05810546875	429.534637451172	783.134704589844	361.247833251953
1	1202	254.950973510742	0	0	0	0	0.900826446280992	0.900826446280992	0	0	0	241.660919189453	2	2	0.565684974193573	0.652005970478058	13.9499998092651	31	2.64937305450439	1.8641517162323	147.648223876953	1140.17541503906	2414.95336914062	522.015319824219	750.2666015625	281.780059814453
1	1202	40	0	0	0	0	0.801652892561983	0.0247933884297521	0	0	0	22.3606796264648	2	1	0	0	13.7200002670288	27	2.55348205566406	1.5849198102951	353.553405761719	923.146789550781	2601.115234375	331.058898925781	690.65185546875	344.383514404297
1	1202	200	0	0	0	0	0.900826446280992	0.900826446280992	0	0	0	214.709106445312	2	2	0.565684974193573	0.652005970478058	13.9499998092651	31	2.64937305450439	1.8641517162323	190.262969970703	1153.7763671875	2443.11279296875	516.236389160156	720.069458007812	202.484573364258
1	1202	98.4885787963867	0	0	0	0	0.900826446280992	0.00826446280991736	0	0	0	85.4400405883789	2	1	0	0	13.7200002670288	27	2.55348205566406	1.5849198102951	290	987.167663574219	2541.90869140625	389.101531982422	734.370483398438	322.024841308594
1	1202	58.3095207214355	0	0	0	0	0.859504132231405	0.140495867768595	0	0	0	31.6227760314941	2	1	0	0	13.7200002670288	27	2.55348205566406	1.5849198102951	332.415405273438	970	2519.623046875	437.378540039062	820	464.004302978516
1	1202	108.166542053223	0	0	0	0	0.900826446280992	0.338842975206612	0	0	0	102.956298828125	2	1	0	0	13.7200002670288	27	2.55348205566406	1.5849198102951	317.804962158203	998.598999023438	2584.95654296875	360.693786621094	659.696899414062	205.91259765625
1	1202	130	0	0	0	0	0.900826446280992	0.826446280991736	0	0	0	152.643371582031	2	2	0.565684974193573	0.652005970478058	13.9499998092651	31	2.64937305450439	1.8641517162323	298.328674316406	1049.5712890625	2559.06225585938	404.598571777344	676.756958007812	156.204986572266
1	1202	20	0	0	0	0	0.661157024793388	0.0330578512396694	0	0	0	10	2	1	0	0	13.7200002670288	27	2.55348205566406	1.5849198102951	367.967376708984	907.854614257812	2610.9384765625	323.109893798828	690.072448730469	362.491394042969
1	1202	205.91259765625	0	0	0	0	0.892561983471074	0.00826446280991736	0	0	0	58.3095207214355	2	1	0	0	13.7200002670288	27	2.55348205566406	1.5849198102951	260.768096923828	1116.64672851562	2366.11499023438	594.390441894531	905.538513183594	534.134826660156
1	1202	58.3095207214355	0	0	0	0	0.859504132231405	0.140495867768595	0	0	0	31.6227760314941	2	1	0	0	13.7200002670288	27	2.55348205566406	1.5849198102951	332.415405273438	970	2519.623046875	437.378540039062	820	464.004302978516
1	1202	86.0232543945312	0	0	0	0	0.900826446280992	0.00826446280991736	0	0	0	58.3095207214355	2	1	0	0	13.7200002670288	27	2.55348205566406	1.5849198102951	306.757232666016	998.248474121094	2492.08740234375	460.977233886719	840	460.977233886719
1	1202	148.660690307617	0	0	0	0	0.900826446280992	0.867768595041322	0	0	0	164.012191772461	2	2	0.565684974193573	0.652005970478058	13.9499998092651	31	2.64937305450439	1.8641517162323	278.926513671875	1060	2540.94482421875	417.731964111328	695.701110839844	169.705627441406
1	1202	134.164077758789	0	0	0	0	0.900826446280992	0.214876033057851	0	0	0	122.065559387207	2	1	0	0	13.7200002670288	27	2.55348205566406	1.5849198102951	247.588363647461	1028.2509765625	2497.21850585938	433.820251464844	776.466369628906	332.415405273438
1	1202	152.315460205078	0	0	0	0	0.900826446280992	0.809917355371901	0	0	0	156.204986572266	2	2	0.565684974193573	0.652005970478058	13.9499998092651	31	2.64937305450439	1.8641517162323	281.602569580078	1051.52270507812	2545.21118164062	410.365692138672	692.603759765625	176.918060302734
1	1202	219.317123413086	0	0	0	0	0.900826446280992	0.892561983471074	0	0	0	208.086517333984	2	2	0.565684974193573	0.652005970478058	13.9499998092651	31	2.64937305450439	1.8641517162323	162.788208007812	1113.95690917969	2420.02075195312	511.077301025391	790.569396972656	324.499603271484
1	1202	224.722045898438	0	0	0	0	0.900826446280992	0.867768595041322	0	0	0	214.709106445312	2	2	0.565684974193573	0.652005970478058	13.9499998092651	31	2.64937305450439	1.8641517162323	150	1126.09948730469	2398.27026367188	532.353271484375	791.201599121094	355.105621337891
1	1202	224.722045898438	0	0	0	0	0.900826446280992	0.867768595041322	0	0	0	214.709106445312	2	2	0.565684974193573	0.652005970478058	13.9499998092651	31	2.64937305450439	1.8641517162323	150	1126.09948730469	2398.27026367188	532.353271484375	791.201599121094	355.105621337891
1	1202	197.230834960938	0	0	0	0	0.900826446280992	0.752066115702479	0	0	0	187.882949829102	2	2	0.565684974193573	0.652005970478058	13.9499998092651	31	2.64937305450439	1.8641517162323	178.044937133789	1097.86157226562	2425.38647460938	505.371154785156	816.088256835938	350
1	1202	102.956298828125	0	0	0	0	0.900826446280992	0.0165289256198347	0	0	0	89.4427185058594	2	1	0	0	13.7200002670288	27	2.55348205566406	1.5849198102951	282.842712402344	993.579406738281	2533.14038085938	398.120574951172	744.311767578125	328.024383544922
1	1202	101.980392456055	0	0	0	0	0.900826446280992	0.900826446280992	0	0	0	169.705627441406	2	2	0.565684974193573	0.652005970478058	13.9499998092651	31	2.64937305450439	1.8641517162323	312.570007324219	1065.50451660156	2564.78076171875	416.173034667969	667.308044433594	120.415946960449
1	1202	100.498756408691	0	0	0	0	0.900826446280992	0.900826446280992	0	0	0	176.918060302734	2	2	0.565684974193573	0.652005970478058	13.9499998092651	31	2.64937305450439	1.8641517162323	311.4482421875	1074.24389648438	2560.703125	424.381896972656	670.671325683594	113.137084960938
1	1202	219.317123413086	0	0	0	0	0.900826446280992	0.900826446280992	0	0	0	206.155288696289	2	2	0.565684974193573	0.652005970478058	13.9499998092651	31	2.64937305450439	1.8641517162323	202.484573364258	1104.35498046875	2468.76489257812	475.078948974609	772.010375976562	230.21728515625
1	1202	212.132034301758	0	0	0	0	0.900826446280992	0.900826446280992	0	0	0	197.230834960938	2	2	0.565684974193573	0.652005970478058	13.9499998092651	31	2.64937305450439	1.8641517162323	201.246124267578	1094.029296875	2468.623046875	470.106384277344	776.208740234375	250
1	1202	151.327453613281	0	0	0	0	0.900826446280992	0.900826446280992	0	0	0	194.16487121582	2	2	0.565684974193573	0.652005970478058	13.9499998092651	31	2.64937305450439	1.8641517162323	263.058929443359	1090.77954101562	2519.24584960938	446.878051757812	714.702758789062	156.204986572266
1	1202	50	0	0	0	0	0.818181818181818	0.198347107438017	0	0	0	20	2	1	0	0	13.7200002670288	27	2.55348205566406	1.5849198102951	344.383514404297	947.945129394531	2545.15234375	407.921569824219	790	446.542266845703
1	1202	240	0	0	0	0	0.900826446280992	0.900826446280992	0	0	0	234.307495117188	2	2	0.565684974193573	0.652005970478058	13.9499998092651	31	2.64937305450439	1.8641517162323	177.200454711914	1132.25439453125	2442.04833984375	503.289184570312	747.328552246094	237.065399169922
1	1202	138.924438476562	0	0	0	0	0.900826446280992	0.677685950413223	0	0	0	136.014709472656	2	2	0.565684974193573	0.652005970478058	13.9499998092651	31	2.64937305450439	1.8641517162323	303.64453125	1032.47277832031	2567.56689453125	389.486846923828	670.522155761719	172.046508789062
1	1202	120.415946960449	0	0	0	0	0.900826446280992	0.900826446280992	0	0	0	187.882949829102	2	2	0.565684974193573	0.652005970478058	13.9499998092651	31	2.64937305450439	1.8641517162323	291.547607421875	1084.06640625	2542.43969726562	436.004577636719	689.492553710938	127.279220581055
1	1202	130.384048461914	0	0	0	0	0.900826446280992	0.264462809917355	0	0	0	108.166542053223	2	1	0	0	13.7200002670288	27	2.55348205566406	1.5849198102951	278.028778076172	1006.03179931641	2540.6494140625	391.152130126953	720.069458007812	278.028778076172
1	1202	121.655250549316	0	0	0	0	0.900826446280992	0.900826446280992	0	0	0	178.885437011719	2	2	0.565684974193573	0.652005970478058	13.9499998092651	31	2.64937305450439	1.8641517162323	292.745635986328	1075.40686035156	2546.54663085938	428.018676757812	686.221557617188	134.536239624023
1	1202	120.830459594727	0	0	0	0	0.900826446280992	0.115702479338843	0	0	0	108.166542053223	2	1	0	0	13.7200002670288	27	2.55348205566406	1.5849198102951	261.725036621094	1014.14990234375	2510.79663085938	420.475921630859	765.310424804688	333.016510009766
1	1202	156.524765014648	0	0	0	0	0.900826446280992	0.429752066115702	0	0	0	147.648223876953	2	1	0	0	13.7200002670288	27	2.55348205566406	1.5849198102951	220.227157592773	1055.50939941406	2466.1103515625	465.188140869141	807.527099609375	346.554473876953
1	1202	260	0	0	0	0	0.900826446280992	0.900826446280992	0	0	0	255.538650512695	2	2	0.565684974193573	0.652005970478058	13.9499998092651	31	2.64937305450439	1.8641517162323	122.065559387207	1158.83557128906	2388.158203125	546.443054199219	740	308.706970214844
1	1202	284.25341796875	0	0	0	0	0.900826446280992	0	0	0	0	104.40306854248	2	1	0	0	10.8000001907349	11	1.44128203392029	1.90871679782867	371.214233398438	1004.63922119141	2431.2958984375	667.607666015625	662.193298339844	806.039672851562
1	1202	242.074371337891	0	0	0	0	0.900826446280992	0.801652892561983	0	0	0	219.317123413086	2	2	0.565684974193573	0.652005970478058	13.9499998092651	31	2.64937305450439	1.8641517162323	134.164077758789	1146.29833984375	2371.9189453125	559.016967773438	783.390075683594	380.788665771484
1	1202	210	0	0	0	0	0.900826446280992	0.900826446280992	0	0	0	219.317123413086	2	2	0.565684974193573	0.652005970478058	13.9499998092651	31	2.64937305450439	1.8641517162323	200.997512817383	1139.91223144531	2456.37939453125	502.095611572266	733.552978515625	196.977157592773
1	1202	126.491104125977	0	0	0	0	0.900826446280992	0.892561983471074	0	0	0	161.245147705078	2	2	0.565684974193573	0.652005970478058	13.9499998092651	31	2.64937305450439	1.8641517162323	296.141845703125	1058.15881347656	2554.85815429688	412.310577392578	680.073547363281	148.660690307617
1	1202	180.277557373047	0	0	0	0	0.900826446280992	0.611570247933884	0	0	0	170	2	2	0.565684974193573	0.652005970478058	13.9499998092651	31	2.64937305450439	1.8641517162323	194.16487121582	1083.00512695312	2435.01538085938	496.487670898438	835.224548339844	362.353424072266
1	1202	240	0.0578512396694215	0	0	0	0.900826446280992	0.84297520661157	0	0	0	240.416305541992	2	2	0.565684974193573	0.652005970478058	13.9499998092651	31	2.64937305450439	1.8641517162323	40	1245.79296875	2281.22778320312	650	692.31494140625	405.216003417969
1	1202	220	0	0	0	0	0.900826446280992	0.900826446280992	0	0	0	264.007568359375	2	2	0.565684974193573	0.652005970478058	13.9499998092651	31	2.64937305450439	1.8641517162323	133.416641235352	1172.0068359375	2397.33178710938	546.717468261719	713.091857910156	265.706604003906
1	1202	200.997512817383	0	0	0	0	0.900826446280992	0.900826446280992	0	0	0	219.544982910156	2	2	0.565684974193573	0.652005970478058	13.9499998092651	31	2.64937305450439	1.8641517162323	213.775588989258	1117.72094726562	2473.88354492188	480.832611083984	755.910034179688	197.230834960938
1	1202	280	0	0	0	0	0.900826446280992	0.760330578512397	0	0	0	210.950225830078	2	2	0.565684974193573	0.652005970478058	13.9499998092651	31	2.64937305450439	1.8641517162323	80	1216.55249023438	2300.0869140625	630.634582519531	731.641967773438	417.851654052734
1	1202	212.132034301758	0	0	0	0	0.900826446280992	0.545454545454545	0	0	0	191.049728393555	2	2	0.565684974193573	0.652005970478058	13.9499998092651	31	2.64937305450439	1.8641517162323	170.880081176758	1117.31823730469	2391.4013671875	541.294738769531	822.252990722656	402.243713378906
1	1202	210.23796081543	0	0	0	0	0.900826446280992	0.84297520661157	0	0	0	200	2	2	0.565684974193573	0.652005970478058	13.9499998092651	31	2.64937305450439	1.8641517162323	169.705627441406	1106.34533691406	2424.7060546875	506.063232421875	800.0625	330.151489257812
1	1202	269.072479248047	0	0	0	0	0.900826446280992	0.71900826446281	0	0	0	205.182846069336	2	2	0.565684974193573	0.652005970478058	13.9499998092651	31	2.64937305450439	1.8641517162323	114.017539978027	1174.13793945312	2340.81176757812	590.3388671875	766.876770019531	402.492248535156
1	1202	313.209197998047	0	0	0	0	0.900826446280992	0.40495867768595	0	0	0	134.536239624023	2	1	0	0	13.7200002670288	27	2.55348205566406	1.5849198102951	114.017539978027	1266.68859863281	2231.4345703125	702.637878417969	741.080322265625	509.215087890625
1	1202	290.17236328125	0	0	0	0	0.900826446280992	0.661157024793388	0	0	0	197.230834960938	2	2	0.565684974193573	0.652005970478058	13.9499998092651	31	2.64937305450439	1.8641517162323	90	1216.30590820312	2296.12719726562	635.05908203125	739.797241210938	430.813171386719
1	1202	290	0	0	0	0	0.900826446280992	0.685950413223141	0	0	0	200	2	2	0.565684974193573	0.652005970478058	13.9499998092651	31	2.64937305450439	1.8641517162323	100.498756408691	1195.19873046875	2318.46923828125	612.698974609375	753.126831054688	416.293151855469
1	1202	370	0	0	0	0	0.867768595041322	0.743801652892562	0	0	0	36.0555114746094	2	2	1.35764503479004	0.0980390012264252	13.3000001907349	17	2.06129002571106	1.59687197208405	151.327453613281	1297.57470703125	1885.33813476562	1046.51806640625	604.152282714844	770
1	1202	247.386337280273	0	0	0	0	0.900826446280992	0.900826446280992	0	0	0	144.222045898438	2	2	1.35764503479004	0.0980390012264252	13.3000001907349	17	2.06129002571106	1.59687197208405	98.4885787963867	1419.08422851562	1954.32849121094	979.438598632812	509.607696533203	662.7216796875
1	1202	288.444091796875	0	0	0	0	0.900826446280992	0.900826446280992	0	0	0	76.1577301025391	2	2	1.35764503479004	0.0980390012264252	13.3000001907349	17	2.06129002571106	1.59687197208405	165.529449462891	1396.35241699219	2000.84985351562	930.215026855469	606.382690429688	660.302978515625
1	1202	346.69873046875	0.892561983471074	0	0	0	0.900826446280992	0.900826446280992	0	0	0	72.1110229492188	2	5	1.55884599685669	0.83355301618576	18.3700008392334	23	2.34237408638	1.60792076587677	0	1239.43530273438	1607.2958984375	1334.05395507812	475.078948974609	980.815979003906
1	1202	408.166625976562	0.884297520661157	0	0	0	0.900826446280992	0.900826446280992	0	0	0	107.70329284668	2	5	1.55884599685669	0.83355301618576	18.3700008392334	23	2.34237408638	1.60792076587677	0	1194.06872558594	1614.49682617188	1318.8251953125	530.377197265625	984.885803222656
1	1202	383.275360107422	0.900826446280992	0	0	0	0.900826446280992	0.900826446280992	0	0	0	220.227157592773	2	5	1.55884599685669	0.83355301618576	18.3700008392334	23	2.34237408638	1.60792076587677	0	1056.0302734375	1560.64086914062	1372.95300292969	672.086303710938	1006.03179931641
1	1202	396.610626220703	0.900826446280992	0	0	0	0.900826446280992	0.900826446280992	0	0	0	111.803398132324	2	5	1.55884599685669	0.83355301618576	18.3700008392334	23	2.34237408638	1.60792076587677	0	1194.1943359375	1596.77795410156	1337.75927734375	524.022888183594	999.249694824219
1	1202	377.359252929688	0.900826446280992	0	0	0	0.900826446280992	0.900826446280992	0	0	0	90.5538482666016	2	5	1.55884599685669	0.83355301618576	18.3700008392334	23	2.34237408638	1.60792076587677	0	1216.55249023438	1610.58996582031	1326.08447265625	502.493774414062	982.344116210938
1	1202	382.753173828125	0.900826446280992	0	0	0	0.900826446280992	0.900826446280992	0	0	0	100.498756408691	2	5	1.55884599685669	0.83355301618576	18.3700008392334	23	2.34237408638	1.60792076587677	0	1207.68371582031	1601.53051757812	1334.54113769531	509.901947021484	992.018127441406
1	1202	415.932678222656	0.743801652892562	0	0	0	0.900826446280992	0.900826446280992	0	0	0	90	2	5	1.55884599685669	0.83355301618576	18.3700008392334	23	2.34237408638	1.60792076587677	0	1203.41186523438	1641.28002929688	1291.39465332031	530.377197265625	961.041076660156
1	1202	338.378479003906	0	0	0	0	0.892561983471074	0.0165289256198347	0	0	0	44.7213592529297	2	1	0	0	17	11	1.95312595367432	0.98082834482193	70.7106781005859	1203.03784179688	1823.21142578125	1114.85424804688	671.192993164062	860.058166503906
1	1202	382.753173828125	0.578512396694215	0	0	0	0.900826446280992	0.900826446280992	0	0	0	60	2	5	1.55884599685669	0.83355301618576	18.3700008392334	23	2.34237408638	1.60792076587677	0	1239.072265625	1659.54809570312	1276.24450683594	495.176727294922	936.215759277344
1	1202	264.007568359375	0.892561983471074	0	0	0	0.892561983471074	0.900826446280992	0	0	0	123.693168640137	2	5	1.55884599685669	0.83355301618576	18.3700008392334	23	2.34237408638	1.60792076587677	0	1060.42443847656	1341.8271484375	1591.54016113281	664.830810546875	1066.67712402344
1	1202	353.553405761719	0.900826446280992	0	0	0	0.900826446280992	0.900826446280992	0	0	0	72.1110229492188	2	5	1.55884599685669	0.83355301618576	18.3700008392334	23	2.34237408638	1.60792076587677	0	1190.37805175781	1517.95910644531	1422.84924316406	516.236389160156	1069.01818847656
1	1202	362.215393066406	0.900826446280992	0	0	0	0.900826446280992	0.900826446280992	0	0	0	231.948272705078	2	5	1.55884599685669	0.83355301618576	18.3700008392334	23	2.34237408638	1.60792076587677	0	1038.701171875	1562.46594238281	1373.20788574219	693.108947753906	986.002014160156
1	1202	324.499603271484	0	0	0	0	0.900826446280992	0.00826446280991736	0	0	0	58.3095207214355	2	1	0	0	17	11	1.95312595367432	0.98082834482193	63.2455520629883	1191.00793457031	1820.02746582031	1120.04467773438	684.762756347656	870.229858398438
1	1202	340.147033691406	0.900826446280992	0	0	0	0.900826446280992	0.900826446280992	0	0	0	141.421356201172	2	5	1.55884599685669	0.83355301618576	18.3700008392334	23	2.34237408638	1.60792076587677	0	1113.28344726562	1673.85778808594	1261.427734375	662.193298339844	981.835021972656
1	1202	395.600799560547	0.87603305785124	0	0	0	0.900826446280992	0.900826446280992	0	0	0	131.52946472168	2	5	1.55884599685669	0.83355301618576	18.3700008392334	23	2.34237408638	1.60792076587677	0	1134.63647460938	1643.47192382812	1287.98291015625	616.197998046875	987.319580078125
1	1202	366.196655273438	0.421487603305785	0	0	0	0.900826446280992	0.512396694214876	0	0	0	76.1577301025391	2	2	0.848528027534485	0.500401973724365	18	23	2.45759010314941	1.49444437026978	10	1176.43530273438	1739.08020019531	1194.06872558594	629.682434082031	911.372619628906
1	1202	388.329742431641	0.347107438016529	0	0	0	0.900826446280992	0.454545454545455	0	0	0	60.8276252746582	2	2	0.848528027534485	0.500401973724365	18	23	2.45759010314941	1.49444437026978	10	1192.18286132812	1737.72839355469	1194.06872558594	607.453674316406	902.718139648438
1	1202	408.044128417969	0.173553719008264	0	0	0	0.87603305785124	0.363636363636364	0	0	0	40	2	2	0.424264013767242	0.647446990013123	14.25	15	2.07898306846619	1.26202261447906	30	1214.3310546875	1750.25708007812	1180.72009277344	588.217651367188	883.62890625
1	1202	351.140991210938	0	0	0	0	0.87603305785124	0.851239669421488	0	0	0	44.7213592529297	2	2	1.35764503479004	0.0980390012264252	13.3000001907349	17	2.06129002571106	1.59687197208405	171.172424316406	1317.00415039062	1902.76110839844	1028.59130859375	596.154357910156	750
1	1202	180.277557373047	0.0330578512396694	0	0	0	0.900826446280992	0.867768595041322	0	0	0	120.415946960449	2	2	1.35764503479004	0.0980390012264252	13.3000001907349	17	2.06129002571106	1.59687197208405	44.7213592529297	1486.77502441406	2017.25061035156	920.869140625	494.974761962891	593.043029785156
1	1202	386.005187988281	0	0	0	0	0.859504132231405	0.338842975206612	0	0	0	0	2	2	0.424264013767242	0.647446990013123	14.25	15	2.07898306846619	1.26202261447906	101.980392456055	1249.07971191406	1842.009765625	1091.23779296875	626.099060058594	820
1	1202	370	0	0	0	0	0.867768595041322	0.743801652892562	0	0	0	36.0555114746094	2	2	1.35764503479004	0.0980390012264252	13.3000001907349	17	2.06129002571106	1.59687197208405	151.327453613281	1297.57470703125	1885.33813476562	1046.51806640625	604.152282714844	770
1	1202	308.058441162109	0	0	0	0	0.900826446280992	0.900826446280992	0	0	0	60.8276252746582	2	2	1.35764503479004	0.0980390012264252	13.3000001907349	17	2.06129002571106	1.59687197208405	183.575592041016	1382.78698730469	2001.92407226562	930.215026855469	628.171936035156	671.192993164062
1	1202	300.832183837891	0	0	0	0	0.900826446280992	0.900826446280992	0	0	0	80.6225738525391	2	2	1.35764503479004	0.0980390012264252	13.3000001907349	17	2.06129002571106	1.59687197208405	158.113876342773	1367.95471191406	1941.77758789062	988.837707519531	569.2099609375	700.071411132812
1	1202	180	0.181818181818182	0	0	0	0.859504132231405	0.785123966942149	0	0	0	20	2	2	1.35764503479004	0.0980390012264252	13.3000001907349	17	2.06129002571106	1.59687197208405	14.1421356201172	1511.62170410156	1959.23449707031	1001.24920654297	378.549865722656	626.418395996094
1	1202	200.249847412109	0	0	0	0	0.900826446280992	0.900826446280992	0	0	0	224.722045898438	2	2	0.565684974193573	0.652005970478058	13.9499998092651	31	2.64937305450439	1.8641517162323	212.132034301758	1126.05505371094	2469.65576171875	487.954925537109	747.060913085938	192.35383605957
1	1202	389.486846923828	0.900826446280992	0	0	0	0.900826446280992	0.900826446280992	0	0	0	111.803398132324	2	5	1.55884599685669	0.83355301618576	18.3700008392334	23	2.34237408638	1.60792076587677	0	1185.95947265625	1570.12744140625	1365.28381347656	526.307922363281	1023.57220458984
1	1202	374.432891845703	0.900826446280992	0	0	0	0.900826446280992	0.900826446280992	0	0	0	89.4427185058594	2	5	1.55884599685669	0.83355301618576	18.3700008392334	23	2.34237408638	1.60792076587677	0	1156.63305664062	1481.41821289062	1456.46838378906	550.726806640625	1107.24890136719
1	1202	308.868896484375	0.628099173553719	0	0	0	0.87603305785124	0.826446280991736	0	0	0	30	2	5	1.55884599685669	0.83355301618576	18.3700008392334	23	2.34237408638	1.60792076587677	0	1284.13391113281	1636.15405273438	1312.4404296875	431.8564453125	948.683288574219
1	1202	349.857116699219	0.900826446280992	0	0	0	0.900826446280992	0.900826446280992	0	0	0	72.1110229492188	2	5	1.55884599685669	0.83355301618576	18.3700008392334	23	2.34237408638	1.60792076587677	0	1214.3310546875	1562.6259765625	1378.44116210938	494.064758300781	1024.89025878906
1	1202	341.320953369141	0.84297520661157	0	0	0	0.900826446280992	0.900826446280992	0	0	0	63.2455520629883	2	5	1.55884599685669	0.83355301618576	18.3700008392334	23	2.34237408638	1.60792076587677	0	1248.23876953125	1616.44677734375	1325.7451171875	467.546783447266	971.236328125
1	1202	455.411895751953	0.900826446280992	0	0	0	0.900826446280992	0.900826446280992	0	0	0	192.35383605957	2	5	1.55884599685669	0.83355301618576	18.3700008392334	23	2.34237408638	1.60792076587677	0	1104.76245117188	1543.53491210938	1387.08325195312	610.737243652344	1065.26989746094
1	1202	277.308502197266	0.900826446280992	0	0	0	0.900826446280992	0.900826446280992	0	0	0	130	2	5	1.55884599685669	0.83355301618576	18.3700008392334	23	2.34237408638	1.60792076587677	0	1062.12048339844	1355.17529296875	1577.8466796875	659.242004394531	1065.26989746094
1	1202	389.101531982422	0.900826446280992	0	0	0	0.900826446280992	0.900826446280992	0	0	0	130	2	5	1.55884599685669	0.83355301618576	18.3700008392334	23	2.34237408638	1.60792076587677	0	1115.16809082031	1466.9697265625	1466.32189941406	591.692504882812	1096.03833007812
1	1202	368.917327880859	0.900826446280992	0	0	0	0.900826446280992	0.900826446280992	0	0	0	80.6225738525391	2	5	1.55884599685669	0.83355301618576	18.3700008392334	23	2.34237408638	1.60792076587677	0	1151.08642578125	1454.99145507812	1484.08215332031	559.016967773438	1132.25439453125
1	1202	230	0	0	0	0	0.900826446280992	0.900826446280992	0	0	0	264.196899414062	2	2	0.565684974193573	0.652005970478058	13.9499998092651	31	2.64937305450439	1.8641517162323	107.70329284668	1182.28588867188	2374.7421875	564.003540039062	711.688110351562	297.321380615234
1	1202	210	0.00826446280991736	0	0	0	0.884297520661157	0.900826446280992	0	0	0	58.3095207214355	2	2	1.35764503479004	0.0980390012264252	13.3000001907349	17	2.06129002571106	1.59687197208405	56.5685424804688	1473.63500976562	1943.39904785156	1006.03179931641	414.849365234375	647.611022949219
1	1202	332.866333007812	0.0165289256198347	0	0	0	0.87603305785124	0.900826446280992	0	0	0	20	2	2	1.35764503479004	0.0980390012264252	13.3000001907349	17	2.06129002571106	1.59687197208405	50.9901962280273	1315.90270996094	1728.12036132812	1214.94860839844	436.004577636719	861.278137207031
1	1202	412.310577392578	0	0	0	0	0.84297520661157	0.0743801652892562	0	0	0	28.2842712402344	2	1	0	0	12.1000003814697	26	2.23099398612976	2.19237017631531	270.185119628906	1312.4404296875	2166.21801757812	802.807556152344	845.931457519531	676.239624023438
1	1202	233.238082885742	0	0	0	0	0.900826446280992	0.900826446280992	0	0	0	223.606796264648	2	2	0.565684974193573	0.652005970478058	13.9499998092651	31	2.64937305450439	1.8641517162323	142.126708984375	1133.57836914062	2393.53295898438	537.121948242188	781.600891113281	349.857116699219
1	1202	376.961547851562	0	0	0	0	0.84297520661157	0.0578512396694215	0	0	0	22.3606796264648	2	1	0	0	12.1000003814697	26	2.23099398612976	2.19237017631531	269.258239746094	1276.40124511719	2202.271484375	769.025329589844	862.844116210938	657.419189453125
1	1202	228.254241943359	0	0	0	0	0.900826446280992	0.900826446280992	0	0	0	214.709106445312	2	2	0.565684974193573	0.652005970478058	13.9499998092651	31	2.64937305450439	1.8641517162323	164.012191772461	1116.64672851562	2428.51806640625	504.777191162109	778.33154296875	296.816436767578
1	1202	264.007568359375	0	0	0	0	0.900826446280992	0.900826446280992	0	0	0	252.388595581055	2	2	0.565684974193573	0.652005970478058	13.9499998092651	31	2.64937305450439	1.8641517162323	120.415946960449	1157.4541015625	2383.79956054688	549.181213378906	746.324340820312	322.024841308594
1	1202	240	0	0	0	0	0.900826446280992	0.900826446280992	0	0	0	272.946868896484	2	2	0.565684974193573	0.652005970478058	13.9499998092651	31	2.64937305450439	1.8641517162323	111.803398132324	1174.43603515625	2379.18041992188	558.032287597656	721.110229492188	300.832183837891
1	1202	226.274169921875	0	0	0	0	0.900826446280992	0.570247933884298	0	0	0	191.049728393555	2	2	0.565684974193573	0.652005970478058	13.9499998092651	31	2.64937305450439	1.8641517162323	158.113876342773	1131.45922851562	2377.77197265625	554.617004394531	810.246887207031	404.969146728516
1	1202	183.575592041016	0	0	0	0	0.900826446280992	0.685950413223141	0	0	0	170	2	2	0.565684974193573	0.652005970478058	13.9499998092651	31	2.64937305450439	1.8641517162323	205.182846069336	1072.98645019531	2464.73120117188	466.476165771484	794.292114257812	304.795013427734
1	1202	240	0	0	0	0	0.900826446280992	0.900826446280992	0	0	0	252.388595581055	2	2	0.565684974193573	0.652005970478058	13.9499998092651	31	2.64937305450439	1.8641517162323	148.660690307617	1150	2415.05688476562	526.307922363281	735.391052246094	264.007568359375
1	1202	400.124969482422	0	0	0	0	0.900826446280992	0	0	0	0	78.1024932861328	2	1	0	0	12.1000003814697	26	2.23099398612976	2.19237017631531	284.60498046875	1300.84582519531	2178.48559570312	812.157592773438	885.437744140625	715.541748046875
1	1202	250	0	0	0	0	0.900826446280992	0.900826446280992	0	0	0	238.537216186523	2	2	0.565684974193573	0.652005970478058	13.9499998092651	31	2.64937305450439	1.8641517162323	161.554946899414	1136.00170898438	2428.43579101562	512.249938964844	748.465087890625	259.422424316406
1	1202	110	0	0	0	0	0.900826446280992	0.900826446280992	0	0	0	164.012191772461	2	2	0.565684974193573	0.652005970478058	13.9499998092651	31	2.64937305450439	1.8641517162323	172.626770019531	1245.55212402344	2379.28564453125	603.075439453125	626.498229980469	220
1	1202	200	0	0	0	0	0.900826446280992	0.900826446280992	0	0	0	214.709106445312	2	2	0.565684974193573	0.652005970478058	13.9499998092651	31	2.64937305450439	1.8641517162323	190.262969970703	1153.7763671875	2443.11279296875	516.236389160156	720.069458007812	202.484573364258
1	1202	205.182846069336	0	0	0	0	0.900826446280992	0.900826446280992	0	0	0	188.679626464844	2	2	0.565684974193573	0.652005970478058	13.9499998092651	31	2.64937305450439	1.8641517162323	205.91259765625	1086.00183105469	2473.09521484375	464.004302978516	773.692443847656	256.124969482422
1	1202	212.132034301758	0	0	0	0	0.900826446280992	0.900826446280992	0	0	0	216.333084106445	2	2	0.565684974193573	0.652005970478058	13.9499998092651	31	2.64937305450439	1.8641517162323	206.155288696289	1115.03369140625	2469.10913085938	481.04052734375	760.263122558594	210.950225830078
1	1202	192.35383605957	0	0	0	0	0.900826446280992	0.768595041322314	0	0	0	178.885437011719	2	2	0.565684974193573	0.652005970478058	13.9499998092651	31	2.64937305450439	1.8641517162323	198.494338989258	1080.74047851562	2460.08129882812	471.699066162109	796.241149902344	298.328674316406
1	1202	262.488098144531	0	0	0	0	0.900826446280992	0.776859504132231	0	0	0	212.132034301758	2	2	0.565684974193573	0.652005970478058	13.9499998092651	31	2.64937305450439	1.8641517162323	117.046997070312	1167.26171875	2349.57446289062	581.377685546875	769.025329589844	393.573364257812
1	1202	230	0	0	0	0	0.900826446280992	0.900826446280992	0	0	0	94.3398132324219	2	2	1.35764503479004	0.0980390012264252	13.3000001907349	17	2.06129002571106	1.59687197208405	80.6225738525391	1445.44116210938	1937.44677734375	1004.39038085938	449.221557617188	660.984130859375
1	1202	404.969146728516	0	0	0	0	0.867768595041322	0.0330578512396694	0	0	0	42.4264068603516	2	1	0	0	12.1000003814697	26	2.23099398612976	2.19237017631531	286.006988525391	1300.96118164062	2177.54443359375	798.310729980469	865.79443359375	684.470581054688
1	1202	269.258239746094	0	0	0	0	0.900826446280992	0.900826446280992	0	0	0	254.558441162109	2	2	0.565684974193573	0.652005970478058	13.9499998092651	31	2.64937305450439	1.8641517162323	106.301460266113	1169.31604003906	2361.80004882812	569.385620117188	747.261657714844	353.411926269531
1	1202	215.406585693359	0.00826446280991736	0	0	0	0.900826446280992	0.892561983471074	0	0	0	197.989898681641	2	2	1.35764503479004	0.0980390012264252	13.3000001907349	17	2.06129002571106	1.59687197208405	50	1357.71862792969	2160.60180664062	770.259704589844	630.3173828125	503.587127685547
1	1202	214.709106445312	0	0	0	0	0.900826446280992	0.859504132231405	0	0	0	206.155288696289	2	2	0.565684974193573	0.652005970478058	13.9499998092651	31	2.64937305450439	1.8641517162323	162.788208007812	1112.87915039062	2415.88500976562	514.781494140625	796.994323730469	338.378479003906
1	1202	210	0	0	0	0	0.900826446280992	0.900826446280992	0	0	0	238.537216186523	2	2	0.565684974193573	0.652005970478058	13.9499998092651	31	2.64937305450439	1.8641517162323	161.245147705078	1162.49731445312	2420.1240234375	530.754150390625	715.891052246094	234.093994140625
1	1202	245.967483520508	0	0	0	0	0.900826446280992	0.900826446280992	0	0	0	232.59407043457	2	2	0.565684974193573	0.652005970478058	13.9499998092651	31	2.64937305450439	1.8641517162323	152.643371582031	1132.29858398438	2419.44213867188	516.139526367188	759.605163574219	286.530975341797
1	1202	130	0	0	0	0	0.900826446280992	0.900826446280992	0	0	0	164.012191772461	2	2	0.565684974193573	0.652005970478058	13.9499998092651	31	2.64937305450439	1.8641517162323	80.6225738525391	1280.0390625	2304.88623046875	651.15283203125	607.453674316406	310
1	1204	440.454315185547	0	0	0	0	0.396694214876033	0.900826446280992	0	0	0	792.022705078125	2	1	0	0	9	10	1.37065601348877	1.84916424751282	354.682952880859	278.028778076172	72.1110229492188	268.700592041016	84.8528137207031	383.275360107422
1	1204	441.021545410156	0	0	0	0	0.479338842975207	0.900826446280992	0	0	0	784.091857910156	2	2	0.141421005129814	0.688139021396637	7.30000019073486	13	1.57553195953369	2.00779724121094	347.131103515625	284.25341796875	80.6225738525391	275.862274169922	92.195442199707	393.192077636719
1	1204	604.069519042969	0	0	0	0	0.570247933884298	0.206611570247934	0.148760330578512	0	0	686.0029296875	1	1	0	0	10	52	3.33640909194946	1.3268381357193	530.377197265625	100	50	364.005493164062	0	303.64453125
1	1204	382.099456787109	0	0	0	0	0.900826446280992	0.900826446280992	0	0	0	340	2	3	1.4982990026474	0.364363998174667	14.789999961853	29	2.50375699996948	1.88391411304474	434.626281738281	80.6225738525391	60	537.121948242188	80.6225738525391	230.867935180664
1	1204	92.195442199707	0	0	0.900826446280992	0	0.446280991735537	0.446280991735537	0.0578512396694215	0	0	399.624816894531	2	5	0.852203011512756	1.28330099582672	12.8199996948242	23	2.44792795181274	1.44719219207764	180	682.422180175781	0	70	44.7213592529297	600.083312988281
1	1204	94.3398132324219	0	0	0.900826446280992	0.00826446280991736	0.892561983471074	0.892561983471074	0	0	0	483.011383056641	2	5	0.852203011512756	1.28330099582672	12.8199996948242	23	2.44792795181274	1.44719219207764	189.736663818359	631.981018066406	0	58.3095207214355	85.4400405883789	514.781494140625
1	1204	102.956298828125	0	0	0.900826446280992	0.00826446280991736	0.892561983471074	0.892561983471074	0	0	0	487.544860839844	2	5	0.852203011512756	1.28330099582672	12.8199996948242	23	2.44792795181274	1.44719219207764	199.248580932617	630.634582519531	0	53.8516464233398	89.4427185058594	510
1	1204	102.956298828125	0	0	0.900826446280992	0.00826446280991736	0.892561983471074	0.892561983471074	0	0	0	487.544860839844	2	5	0.852203011512756	1.28330099582672	12.8199996948242	23	2.44792795181274	1.44719219207764	199.248580932617	630.634582519531	0	53.8516464233398	89.4427185058594	510
1	1204	232.59407043457	0	0	0.43801652892562	0.148760330578512	0	0.462809917355372	0.264462809917355	0	0	644.747985839844	2	1	0	0	12	14	1.7545759677887	1.72538471221924	298.328674316406	452.769256591797	10	30	10	367.967376708984
1	1204	374.833282470703	0	0	0	0	0.900826446280992	0.900826446280992	0	0	0	335.410186767578	2	3	1.4982990026474	0.364363998174667	14.789999961853	29	2.50375699996948	1.88391411304474	438.634246826172	89.4427185058594	70	546.260009765625	89.4427185058594	240.831893920898
1	1204	439.658966064453	0	0	0.0909090909090909	0	0.264462809917355	0.586776859504132	0	0	0	720.069458007812	2	1	0	0	9	10	1.0472559928894	2.35143733024597	469.574279785156	233.452346801758	41.2310562133789	174.642486572266	89.4427185058594	240.416305541992
1	1204	210.950225830078	0	0	0	0	0.900826446280992	0.396694214876033	0.0495867768595041	0	0	224.722045898438	2	1	0	0	13	12	1.94616794586182	1.17748212814331	161.554946899414	452.769256591797	44.7213592529297	390.128173828125	44.7213592529297	1205.40454101562
1	1204	214.709106445312	0	0	0	0	0.900826446280992	0.462809917355372	0	0	0	218.403289794922	2	1	0	0	13	12	1.94616794586182	1.17748212814331	174.642486572266	461.735870361328	50.9901962280273	380.525939941406	50.9901962280273	1198.16528320312
1	1204	210.950225830078	0	0	0	0	0.900826446280992	0.396694214876033	0.0495867768595041	0	0	224.722045898438	2	1	0	0	13	12	1.94616794586182	1.17748212814331	161.554946899414	452.769256591797	44.7213592529297	390.128173828125	44.7213592529297	1205.40454101562
1	1204	142.126708984375	0	0	0.0661157024793388	0	0.553719008264463	0.479338842975207	0.347107438016529	0	0	351.140991210938	2	2	0.565684974193573	0.610863983631134	11.1400003433228	23	2.13460206985474	2.27152466773987	248.39485168457	445.533386230469	28.2842712402344	505.667877197266	20	1020.04901123047
1	1204	381.837677001953	0	0	0	0	0.900826446280992	0.900826446280992	0	0	0	344.093017578125	2	3	1.4982990026474	0.364363998174667	14.789999961853	29	2.50375699996948	1.88391411304474	447.772277832031	85.4400405883789	70	542.309875488281	85.4400405883789	240.208236694336
1	1204	388.972991943359	0	0	0	0	0.900826446280992	0.900826446280992	0	0	0	352.278289794922	2	3	1.4982990026474	0.364363998174667	14.789999961853	29	2.50375699996948	1.88391411304474	456.946380615234	82.4621124267578	70	538.516479492188	82.4621124267578	240
1	1204	84.8528137207031	0	0	0	0	0.619834710743802	0.619834710743802	0.239669421487603	0	0	10	2	3	1.65417695045471	0.153837993741035	12.9200000762939	17	2.13942694664001	1.56801998615265	973.087890625	452.216766357422	480.520538330078	244.131118774414	20	524.690368652344
1	1204	106.301460266113	0	0	0	0	0.677685950413223	0.677685950413223	0.173553719008264	0	0	14.1421356201172	2	3	1.65417695045471	0.153837993741035	12.9200000762939	17	2.13942694664001	1.56801998615265	952.680419921875	430.116271972656	458.911743164062	224.722045898438	36.0555114746094	543.323120117188
1	1204	150	0	0.0247933884297521	0	0	0.537190082644628	0.537190082644628	0.338842975206612	0	0	156.524765014648	2	2	1.13137102127075	0.325082987546921	14.5500001907349	34	2.87440609931946	1.49757301807404	650.076904296875	50	60.8276252746582	230.21728515625	10	900.499877929688
1	1204	389.486846923828	0	0	0.0578512396694215	0	0.84297520661157	0.900826446280992	0	0	0	344.383514404297	2	3	1.4982990026474	0.364363998174667	14.789999961853	29	2.50375699996948	1.88391411304474	430.813171386719	72.1110229492188	50	528.01513671875	72.1110229492188	220.9072265625
1	1204	374.833282470703	0	0	0	0	0.900826446280992	0.900826446280992	0	0	0	338.378479003906	2	3	1.4982990026474	0.364363998174667	14.789999961853	29	2.50375699996948	1.88391411304474	451.884948730469	94.8683319091797	80	551.543273925781	94.8683319091797	250.199920654297
1	1204	381.837677001953	0	0	0	0	0.900826446280992	0.900826446280992	0	0	0	346.69873046875	2	3	1.4982990026474	0.364363998174667	14.789999961853	29	2.50375699996948	1.88391411304474	460.977233886719	92.195442199707	80	547.813842773438	92.195442199707	250
1	1204	517.397338867188	0	0	0	0	0.900826446280992	0.867768595041322	0	0	0	509.901947021484	2	4	0.574348986148834	1.21911597251892	10.3800001144409	19	2.49823904037476	1.03349614143372	302.654907226562	260	205.91259765625	265.706604003906	260	170.880081176758
1	1204	534.134826660156	0	0	0	0	0.900826446280992	0.900826446280992	0	0	0	487.544860839844	2	4	0.574348986148834	1.21911597251892	10.3800001144409	19	2.49823904037476	1.03349614143372	274.590606689453	230.21728515625	174.642486572266	282.842712402344	230.21728515625	192.35383605957
1	1204	602.162780761719	0	0	0	0	0.834710743801653	0.834710743801653	0	0.0661157024793388	0.0661157024793388	482.597137451172	2	2	0.282842993736267	0.673012018203735	10	16	1.76120495796204	2.1190984249115	373.630828857422	170	158.113876342773	304.795013427734	170	0
1	1204	481.663787841797	0	0	0	0	0.900826446280992	0.785123966942149	0	0	0	571.401794433594	2	4	0.574348986148834	1.21911597251892	10.3800001144409	19	2.49823904037476	1.03349614143372	390	300.665924072266	197.230834960938	197.230834960938	202.484573364258	123.693168640137
1	1204	374.833282470703	0	0	0	0	0.900826446280992	0.900826446280992	0	0	0	338.378479003906	2	3	1.4982990026474	0.364363998174667	14.789999961853	29	2.50375699996948	1.88391411304474	451.884948730469	94.8683319091797	80	551.543273925781	94.8683319091797	250.199920654297
1	1204	381.837677001953	0	0	0	0	0.900826446280992	0.900826446280992	0	0	0	346.69873046875	2	3	1.4982990026474	0.364363998174667	14.789999961853	29	2.50375699996948	1.88391411304474	460.977233886719	92.195442199707	80	547.813842773438	92.195442199707	250
1	1204	296.98486328125	0	0	0.0661157024793388	0.0661157024793388	0.834710743801653	0.71900826446281	0	0	0	684.762756347656	2	4	0.574348986148834	1.21911597251892	10.3800001144409	19	2.49823904037476	1.03349614143372	380.131561279297	458.802795410156	44.7213592529297	44.7213592529297	104.40306854248	313.847106933594
1	1204	344.818786621094	0	0	0	0	0.900826446280992	0.413223140495868	0	0	0	658.02734375	2	2	1.27279198169708	0.198514997959137	9	6	1.06139504909515	1.50554525852203	443.846832275391	400	76.1577301025391	76.1577301025391	259.422424316406	400
1	1204	345.253540039062	0	0	0	0	0.900826446280992	0.388429752066116	0	0	0	632.534606933594	2	4	0.574348986148834	1.21911597251892	10.3800001144409	19	2.49823904037476	1.03349614143372	443.846832275391	417.731964111328	80	80	288.444091796875	440.113616943359
1	1204	360.693786621094	0	0	0	0	0.900826446280992	0.900826446280992	0	0	0	322.024841308594	2	3	1.4982990026474	0.364363998174667	14.789999961853	29	2.50375699996948	1.88391411304474	433.820251464844	101.980392456055	80	559.464050292969	101.980392456055	251.793563842773
1	1204	381.837677001953	0	0	0	0	0.900826446280992	0.900826446280992	0	0	0	344.093017578125	2	3	1.4982990026474	0.364363998174667	14.789999961853	29	2.50375699996948	1.88391411304474	447.772277832031	85.4400405883789	70	542.309875488281	85.4400405883789	240.208236694336
1	1204	326.496551513672	0	0	0	0	0.900826446280992	0.710743801652893	0	0	0	693.181091308594	2	1	0	0	12	10	1.50217700004578	1.65910494327545	413.400543212891	420.594818115234	78.1024932861328	78.1024932861328	143.178207397461	300.832183837891
1	1204	342.052612304688	0	0	0	0	0.900826446280992	0.413223140495868	0	0	0	650	2	4	0.574348986148834	1.21911597251892	10.3800001144409	19	2.49823904037476	1.03349614143372	441.474792480469	406.078796386719	72.8011016845703	72.8011016845703	264.196899414062	410
1	1204	342.052612304688	0	0	0	0	0.900826446280992	0.413223140495868	0	0	0	650	2	4	0.574348986148834	1.21911597251892	10.3800001144409	19	2.49823904037476	1.03349614143372	441.474792480469	406.078796386719	72.8011016845703	72.8011016845703	264.196899414062	410
1	1204	325.576416015625	0	0	0	0	0.900826446280992	0.462809917355372	0	0	0	620.080627441406	2	2	1.27279198169708	0.198514997959137	9	6	1.06139504909515	1.50554525852203	424.499694824219	432.781707763672	60	60	272.029418945312	440.113616943359
1	1204	300	0	0	0.0413223140495868	0.0413223140495868	0.859504132231405	0.801652892561983	0	0	0	553.172668457031	2	4	0.574348986148834	1.21911597251892	10.3800001144409	19	2.49823904037476	1.03349614143372	392.045928955078	494.974761962891	41.2310562133789	41.2310562133789	250.798721313477	510.881591796875
1	1204	374.833282470703	0	0	0	0	0.900826446280992	0.900826446280992	0	0	0	335.410186767578	2	3	1.4982990026474	0.364363998174667	14.789999961853	29	2.50375699996948	1.88391411304474	438.634246826172	89.4427185058594	70	546.260009765625	89.4427185058594	240.831893920898
1	1204	126.491104125977	0	0	0.56198347107438	0.206611570247934	0.0991735537190083	0.0413223140495868	0.239669421487603	0	0	288.444091796875	2	1	0	0	16.3999996185303	19	2.27004909515381	1.46561443805695	161.245147705078	782.43212890625	0	20	20	711.758361816406
1	1204	199.248580932617	0	0	0.347107438016529	0.28099173553719	0.553719008264463	0.429752066115702	0	0	0	241.867736816406	2	1	0	0	8.60000038146973	8	1.49852204322815	1.34292817115784	210.950225830078	813.449462890625	20	22.3606796264648	70.7106781005859	768.960327148438
1	1204	302.324340820312	0	0	0	0	0.900826446280992	0.776859504132231	0	0	0	274.590606689453	2	3	1.52450001239777	0.331694006919861	18.1499996185303	14	2.02083301544189	1.27617657184601	280.178527832031	784.091857910156	78.1024932861328	78.1024932861328	192.093734741211	796.241149902344
1	1204	398.246154785156	0	0	0	0	0.900826446280992	0.900826446280992	0	0	0	322.800262451172	2	2	1.26534903049469	0.244610995054245	13.7200002670288	18	2.18095803260803	1.6012270450592	325.729949951172	788.92333984375	170.880081176758	170.880081176758	292.061645507812	843.800903320312
1	1204	428.018676757812	0	0	0	0	0.900826446280992	0.900826446280992	0	0	0	298.328674316406	2	2	1.26534903049469	0.244610995054245	13.7200002670288	18	2.18095803260803	1.6012270450592	304.138122558594	810.061706542969	170.293869018555	192.35383605957	318.904388427734	872.8115234375
1	1204	367.695526123047	0	0	0	0	0.900826446280992	0.900826446280992	0	0	0	330.151489257812	2	3	1.4982990026474	0.364363998174667	14.789999961853	29	2.50375699996948	1.88391411304474	442.831787109375	98.4885787963867	80	555.427734375	98.4885787963867	250.798721313477
1	1204	296.98486328125	0	0	0.0743801652892562	0.0247933884297521	0.826446280991736	0.173553719008264	0	0	0	156.524765014648	2	1	0	0	8.60000038146973	8	1.49852204322815	1.34292817115784	161.245147705078	902.718139648438	44.7213592529297	53.8516464233398	202.484573364258	895.600341796875
1	1204	300.832183837891	0.421487603305785	0	0	0	0.851239669421488	0.429752066115702	0	0	0	10	2	3	0.708872020244598	0.937636971473694	10.1999998092651	13	1.79918205738068	1.54393005371094	10	1111.26049804688	84.8528137207031	300.166625976562	451.774291992188	1096.35766601562
1	1204	331.058898925781	0.0826446280991736	0	0.0578512396694215	0	0.859504132231405	0.71900826446281	0	0	0	41.2310562133789	2	3	0.708872020244598	0.937636971473694	10.1999998092651	13	1.79918205738068	1.54393005371094	44.7213592529297	1084.15869140625	50	271.661560058594	424.264068603516	1085.21887207031
1	1204	331.058898925781	0.0826446280991736	0	0.0578512396694215	0	0.859504132231405	0.71900826446281	0	0	0	41.2310562133789	2	3	0.708872020244598	0.937636971473694	10.1999998092651	13	1.79918205738068	1.54393005371094	44.7213592529297	1084.15869140625	50	271.661560058594	424.264068603516	1085.21887207031
1	1204	326.496551513672	0.0661157024793388	0	0.0578512396694215	0	0.859504132231405	0.735537190082645	0	0	0	42.4264068603516	2	3	0.708872020244598	0.937636971473694	10.1999998092651	13	1.79918205738068	1.54393005371094	50	1091.42114257812	44.7213592529297	260.768096923828	413.037536621094	1097.67932128906
1	1204	381.837677001953	0	0	0	0	0.900826446280992	0.900826446280992	0	0	0	344.093017578125	2	3	1.4982990026474	0.364363998174667	14.789999961853	29	2.50375699996948	1.88391411304474	447.772277832031	85.4400405883789	70	542.309875488281	85.4400405883789	240.208236694336
1	1204	260.768096923828	0	0	0.388429752066116	0.388429752066116	0.512396694214876	0.421487603305785	0	0	0	552.177490234375	2	4	0.574348986148834	1.21911597251892	10.3800001144409	19	2.49823904037476	1.03349614143372	356.931365966797	504.479919433594	10	10	215.870330810547	485.077301025391
1	1204	352.278289794922	0	0	0	0	0.900826446280992	0.84297520661157	0	0	0	545.618896484375	2	2	1.26534903049469	0.244610995054245	13.7200002670288	18	2.18095803260803	1.6012270450592	440.454315185547	508.035430908203	114.017539978027	114.017539978027	302.654907226562	570.350769042969
1	1204	341.320953369141	0	0	0	0	0.900826446280992	0.826446280991736	0	0	0	544.885314941406	2	2	1.26534903049469	0.244610995054245	13.7200002670288	18	2.18095803260803	1.6012270450592	430.116271972656	506.063232421875	100	100	291.547607421875	560.089294433594
1	1204	512.249938964844	0	0	0	0	0.900826446280992	0.900826446280992	0	0	0	240	2	2	1.26534903049469	0.244610995054245	13.7200002670288	18	2.18095803260803	1.6012270450592	264.007568359375	807.527099609375	196.468826293945	272.946868896484	403.608734130859	913.016967773438
1	1204	326.955657958984	0.15702479338843	0	0.0247933884297521	0	0.859504132231405	0.677685950413223	0	0	0	31.6227760314941	2	3	0.708872020244598	0.937636971473694	10.1999998092651	13	1.79918205738068	1.54393005371094	36.0555114746094	1086.69226074219	56.5685424804688	281.602569580078	434.165863037109	1082.40478515625
1	1204	104.40306854248	0	0	0.495867768595041	0.107438016528926	0.0165289256198347	0	0.40495867768595	0	0	300.166625976562	2	1	0	0	16.3999996185303	19	2.27004909515381	1.46561443805695	143.178207397461	778.01025390625	0	30	10	697.7822265625
1	1204	352.278289794922	0	0	0	0	0.801652892561983	0.677685950413223	0	0	0	117.046997070312	2	4	1.13137102127075	0.926155984401703	11.3999996185303	18	1.9906599521637	1.72806632518768	120	986.002014160156	63.2455520629883	131.52946472168	284.429260253906	987.623413085938
1	1204	331.058898925781	0.0826446280991736	0	0.0578512396694215	0	0.859504132231405	0.71900826446281	0	0	0	41.2310562133789	2	3	0.708872020244598	0.937636971473694	10.1999998092651	13	1.79918205738068	1.54393005371094	44.7213592529297	1084.15869140625	50	271.661560058594	424.264068603516	1085.21887207031
1	1204	340.147033691406	0.0495867768595041	0	0.0661157024793388	0	0.867768595041322	0.752066115702479	0	0	0	44.7213592529297	2	3	0.708872020244598	0.937636971473694	10.1999998092651	13	1.79918205738068	1.54393005371094	50	1074.4765625	42.4264068603516	272.946868896484	425.793365478516	1075.63940429688
1	1204	332.415405273438	0.190082644628099	0	0.0165289256198347	0	0.851239669421488	0.644628099173554	0	0	0	28.2842712402344	2	3	0.708872020244598	0.937636971473694	10.1999998092651	13	1.79918205738068	1.54393005371094	31.6227760314941	1079.67590332031	56.5685424804688	292.745635986328	445.533386230469	1070.04675292969
1	1204	341.760162353516	0.15702479338843	0	0.0247933884297521	0	0.859504132231405	0.677685950413223	0	0	0	31.6227760314941	2	3	0.708872020244598	0.937636971473694	10.1999998092651	13	1.79918205738068	1.54393005371094	36.0555114746094	1070.04675292969	50	294.278778076172	447.213592529297	1060.42443847656
1	1204	374.833282470703	0	0	0	0	0.900826446280992	0.900826446280992	0	0	0	335.410186767578	2	3	1.4982990026474	0.364363998174667	14.789999961853	29	2.50375699996948	1.88391411304474	438.634246826172	89.4427185058594	70	546.260009765625	89.4427185058594	240.831893920898
1	1204	346.69873046875	0	0	0.148760330578512	0	0.851239669421488	0.727272727272727	0	0	0	70.7106781005859	2	3	0.708872020244598	0.937636971473694	10.1999998092651	13	1.79918205738068	1.54393005371094	72.1110229492188	1059.48095703125	20	220.9072265625	373.363098144531	1074.4765625
1	1204	340.147033691406	0.0495867768595041	0	0.0661157024793388	0	0.867768595041322	0.752066115702479	0	0	0	44.7213592529297	2	3	0.708872020244598	0.937636971473694	10.1999998092651	13	1.79918205738068	1.54393005371094	50	1074.4765625	42.4264068603516	272.946868896484	425.793365478516	1075.63940429688
1	1204	326.496551513672	0.0661157024793388	0	0.0578512396694215	0	0.859504132231405	0.735537190082645	0	0	0	42.4264068603516	2	3	0.708872020244598	0.937636971473694	10.1999998092651	13	1.79918205738068	1.54393005371094	50	1091.42114257812	44.7213592529297	260.768096923828	413.037536621094	1097.67932128906
1	1204	441.021545410156	0	0	0	0	0.900826446280992	0.900826446280992	0	0	0	400.499694824219	2	2	1.26534903049469	0.244610995054245	13.7200002670288	18	2.18095803260803	1.6012270450592	421.544769287109	671.192993164062	205.182846069336	205.182846069336	366.878723144531	771.038269042969
1	1204	313.847106933594	0.115702479338843	0	0.0247933884297521	0	0.859504132231405	0.71900826446281	0	0	0	36.0555114746094	2	3	0.708872020244598	0.937636971473694	10.1999998092651	13	1.79918205738068	1.54393005371094	41.2310562133789	1095.53637695312	50	250	401.123413085938	1108.60278320312
1	1204	340.147033691406	0	0	0	0	0.900826446280992	0.520661157024793	0	0	0	594.642761230469	2	4	0.574348986148834	1.21911597251892	10.3800001144409	19	2.49823904037476	1.03349614143372	434.165863037109	452.769256591797	80.6225738525391	80.6225738525391	292.745635986328	490.102020263672
1	1204	290.688842773438	0	0	0	0	0.900826446280992	0.900826446280992	0	0	0	308.058441162109	2	3	1.52450001239777	0.331694006919861	18.1499996185303	14	2.02083301544189	1.27617657184601	314.006378173828	748.130981445312	76.1577301025391	76.1577301025391	192.35383605957	762.954772949219
1	1204	398.246154785156	0	0	0	0	0.900826446280992	0.900826446280992	0	0	0	322.800262451172	2	2	1.26534903049469	0.244610995054245	13.7200002670288	18	2.18095803260803	1.6012270450592	325.729949951172	788.92333984375	170.880081176758	170.880081176758	292.061645507812	843.800903320312
1	1204	298.328674316406	0	0	0	0	0.900826446280992	0.892561983471074	0	0	0	302.324340820312	2	3	1.52450001239777	0.331694006919861	18.1499996185303	14	2.02083301544189	1.27617657184601	308.058441162109	756.042297363281	80.6225738525391	80.6225738525391	197.230834960938	772.787170410156
1	1204	376.430603027344	0	0	0	0	0.900826446280992	0.900826446280992	0	0	0	319.530914306641	2	2	1.26534903049469	0.244610995054245	13.7200002670288	18	2.18095803260803	1.6012270450592	323.109893798828	776.981323242188	155.241744995117	155.241744995117	272.029418945312	824.924255371094
1	1204	371.079498291016	0.305785123966942	0	0	0	0.84297520661157	0.537190082644628	0	0	0	14.1421356201172	2	3	0.708872020244598	0.937636971473694	10.1999998092651	13	1.79918205738068	1.54393005371094	20	1040.4326171875	70.7106781005859	332.415405273438	485.077301025391	1013.9033203125
1	1204	264.007568359375	0	0	0.0413223140495868	0.0413223140495868	0.859504132231405	0.84297520661157	0	0	0	290.688842773438	2	3	1.52450001239777	0.331694006919861	18.1499996185303	14	2.02083301544189	1.27617657184601	297.321380615234	759.276000976562	44.7213592529297	44.7213592529297	161.245147705078	759.276000976562
1	1204	280.178527832031	0	0	0.0247933884297521	0.0247933884297521	0.87603305785124	0.87603305785124	0	0	0	376.430603027344	2	3	1.52450001239777	0.331694006919861	18.1499996185303	14	2.02083301544189	1.27617657184601	349.284973144531	676.239624023438	50	50	211.896194458008	697.208740234375
1	1204	424.264068603516	0	0	0	0	0.900826446280992	0.900826446280992	0	0	0	340	2	2	1.26534903049469	0.244610995054245	13.7200002670288	18	2.18095803260803	1.6012270450592	351.710113525391	755.910034179688	205.91259765625	205.91259765625	327.566772460938	830.5419921875
1	1204	509.116882324219	0	0	0	0	0.900826446280992	0.900826446280992	0	0	0	280.178527832031	2	2	1.26534903049469	0.244610995054245	13.7200002670288	18	2.18095803260803	1.6012270450592	317.647613525391	763.216857910156	246.981781005859	288.444091796875	410.487518310547	890.505493164062
1	1204	516.236389160156	0	0	0	0	0.900826446280992	0.900826446280992	0	0	0	270.185119628906	2	2	1.26534903049469	0.244610995054245	13.7200002670288	18	2.18095803260803	1.6012270450592	308.706970214844	764.198913574219	243.515914916992	295.465728759766	416.173034667969	893.588256835938
1	1204	494.974761962891	0	0	0	0	0.900826446280992	0.900826446280992	0	0	0	290	2	2	1.26534903049469	0.244610995054245	13.7200002670288	18	2.18095803260803	1.6012270450592	322.024841308594	772.334106445312	241.660919189453	274.590606689453	396.610626220703	880.227233886719
1	1204	395.979797363281	0	0	0	0	0.900826446280992	0.900826446280992	0	0	0	360.555114746094	2	3	1.4982990026474	0.364363998174667	14.789999961853	29	2.50375699996948	1.88391411304474	466.154479980469	80.6225738525391	70	534.883178710938	80.6225738525391	240
1	1204	475.078948974609	0	0	0	0	0.900826446280992	0.776859504132231	0	0	0	579.827575683594	2	4	0.574348986148834	1.21911597251892	10.3800001144409	19	2.49823904037476	1.03349614143372	400	301.496276855469	188.679626464844	188.679626464844	193.132080078125	126.491104125977
1	1204	352.278289794922	0	0	0	0	0.900826446280992	0.84297520661157	0	0	0	545.618896484375	2	2	1.26534903049469	0.244610995054245	13.7200002670288	18	2.18095803260803	1.6012270450592	440.454315185547	508.035430908203	114.017539978027	114.017539978027	302.654907226562	570.350769042969
1	1204	351.283355712891	0	0	0	0	0.900826446280992	0.809917355371901	0	0	0	552.26806640625	2	2	1.26534903049469	0.244610995054245	13.7200002670288	18	2.18095803260803	1.6012270450592	440.113616943359	500	108.166542053223	108.166542053223	301.496276855469	560.357055664062
1	1204	423.792388916016	0	0	0	0	0.900826446280992	0.900826446280992	0	0	0	502.493774414062	2	2	1.26534903049469	0.244610995054245	13.7200002670288	18	2.18095803260803	1.6012270450592	504.479919433594	567.978881835938	180.277557373047	180.277557373047	371.079498291016	673.646789550781
1	1204	386.26416015625	0	0	0	0	0.900826446280992	0.900826446280992	0	0	0	493.963562011719	2	2	1.26534903049469	0.244610995054245	13.7200002670288	18	2.18095803260803	1.6012270450592	465.725250244141	586.685607910156	143.178207397461	143.178207397461	332.415405273438	670.671325683594
1	1204	381.837677001953	0	0	0	0	0.900826446280992	0.900826446280992	0	0	0	344.093017578125	2	3	1.4982990026474	0.364363998174667	14.789999961853	29	2.50375699996948	1.88391411304474	447.772277832031	85.4400405883789	70	542.309875488281	85.4400405883789	240.208236694336
1	1204	123.693168640137	0	0	0.900826446280992	0.0495867768595041	0.768595041322314	0.768595041322314	0	0	0	483.735473632812	2	5	0.852203011512756	1.28330099582672	12.8199996948242	23	2.44792795181274	1.44719219207764	223.606796264648	614.003234863281	0	41.2310562133789	92.195442199707	514.781494140625
1	1204	130	0	0	0.900826446280992	0.148760330578512	0.537190082644628	0.537190082644628	0	0	0	454.862609863281	2	5	0.852203011512756	1.28330099582672	12.8199996948242	23	2.44792795181274	1.44719219207764	223.606796264648	626.8173828125	0	40	82.4621124267578	547.813842773438
1	1204	120.415946960449	0	0	0.900826446280992	0.0826446280991736	0.43801652892562	0.43801652892562	0	0	0	424.381896972656	2	1	0	0	16	22	2.56960797309875	1.24810409545898	210.23796081543	652.150268554688	0	41.2310562133789	70.7106781005859	579.396240234375
1	1204	176.918060302734	0	0	0.611570247933884	0.454545454545455	0.289256198347107	0.289256198347107	0	0	0	324.499603271484	1	5	0.637377023696899	1.44464600086212	15.5500001907349	24	2.35941791534424	1.86445772647858	237.065399169922	728.628845214844	0	0	98.4885787963867	692.603759765625
1	1204	335.410186767578	0.0330578512396694	0	0.0909090909090909	0	0.867768595041322	0.743801652892562	0	0	0	50	2	3	0.708872020244598	0.937636971473694	10.1999998092651	13	1.79918205738068	1.54393005371094	53.8516464233398	1081.71154785156	41.2310562133789	261.725036621094	414.366973876953	1088.11767578125
1	1204	368.781768798828	0	0	0	0	0.900826446280992	0.900826446280992	0	0	0	322.024841308594	2	3	1.4982990026474	0.364363998174667	14.789999961853	29	2.50375699996948	1.88391411304474	416.293151855469	80.6225738525391	60	545.618896484375	80.6225738525391	233.452346801758
1	1204	492.544403076172	0	0	0	0	0.900826446280992	0.396694214876033	0	0	0	555.69775390625	2	1	0	0	11	12	1.50953102111816	1.96124768257141	333.016510009766	331.209899902344	162.788208007812	230	331.209899902344	477.59814453125
1	1204	460	0	0	0	0	0.900826446280992	0.628099173553719	0	0	0	607.453674316406	2	2	1.26534903049469	0.244610995054245	13.7200002670288	18	2.18095803260803	1.6012270450592	388.972991943359	389.486846923828	200	200	389.486846923828	516.623657226562
1	1204	490.407989501953	0	0	0	0	0.900826446280992	0.644628099173554	0	0	0	571.401794433594	2	2	1.26534903049469	0.244610995054245	13.7200002670288	18	2.18095803260803	1.6012270450592	353.553405761719	357.770874023438	186.010757446289	230.21728515625	357.770874023438	505.964416503906
1	1204	480.416473388672	0	0	0	0	0.900826446280992	0.586776859504132	0	0	0	579.827575683594	2	2	1.26534903049469	0.244610995054245	13.7200002670288	18	2.18095803260803	1.6012270450592	360.693786621094	362.353424072266	192.093734741211	220.227157592773	362.353424072266	502.891632080078
1	1204	466.904693603516	0	0	0	0	0.900826446280992	0.892561983471074	0	0	0	591.354370117188	2	2	1.26534903049469	0.244610995054245	13.7200002670288	18	2.18095803260803	1.6012270450592	411.460815429688	445.982055664062	252.982208251953	252.982208251953	329.848449707031	604.400512695312
1	1204	367.967376708984	0	0	0	0	0.900826446280992	0.900826446280992	0	0	0	326.496551513672	2	3	1.4982990026474	0.364363998174667	14.789999961853	29	2.50375699996948	1.88391411304474	429.534637451172	92.195442199707	70	550.363525390625	92.195442199707	241.867736816406
1	1204	601.414978027344	0	0	0	0	0.900826446280992	0.900826446280992	0	0	0	452.769256591797	2	4	0.574348986148834	1.21911597251892	10.3800001144409	19	2.49823904037476	1.03349614143372	304.138122558594	210.23796081543	191.049728393555	316.227752685547	210.23796081543	72.1110229492188
1	1204	465.725250244141	0	0	0	0	0.900826446280992	0.900826446280992	0	0	0	581.377685546875	2	2	1.26534903049469	0.244610995054245	13.7200002670288	18	2.18095803260803	1.6012270450592	381.837677001953	404.969146728516	228.473190307617	253.179779052734	332.415405273438	569.2099609375
1	1204	363.455627441406	0	0	0	0	0.900826446280992	0.198347107438017	0	0	0	536.656311035156	2	2	0.961664974689484	0.439669996500015	17.4400005340576	18	2.08507299423218	1.54107594490051	336.154724121094	452.769256591797	243.515914916992	357.351379394531	225.610290527344	667.083190917969
1	1204	366.742431640625	0	0	0	0	0.900826446280992	0.363636363636364	0	0	0	527.731018066406	2	2	0.961664974689484	0.439669996500015	17.4400005340576	18	2.08507299423218	1.54107594490051	326.496551513672	432.897216796875	224.722045898438	351.710113525391	230.867935180664	648.845153808594
1	1204	431.045227050781	0	0	0	0	0.900826446280992	0.528925619834711	0	0	0	540.092590332031	2	2	1.26534903049469	0.244610995054245	13.7200002670288	18	2.18095803260803	1.6012270450592	407.062652587891	485.077301025391	291.547607421875	299.666473388672	291.547607421875	660.984130859375
1	1204	374.833282470703	0	0	0	0	0.900826446280992	0.900826446280992	0	0	0	335.410186767578	2	3	1.4982990026474	0.364363998174667	14.789999961853	29	2.50375699996948	1.88391411304474	438.634246826172	89.4427185058594	70	546.260009765625	89.4427185058594	240.831893920898
1	1204	492.442901611328	0	0	0	0	0.454545454545455	0.669421487603306	0	0	0	644.127319335938	2	1	0	0	9	10	1.0472559928894	2.35143733024597	534.602661132812	202.237487792969	117.046997070312	202.237487792969	150	164.924224853516
1	1204	563.027526855469	0	0	0	0	0.900826446280992	0.900826446280992	0	0	0	451.774291992188	2	4	0.574348986148834	1.21911597251892	10.3800001144409	19	2.49823904037476	1.03349614143372	230.867935180664	182.482879638672	120.830459594727	308.058441162109	182.482879638672	236.00846862793
1	1204	554.707153320312	0	0	0	0	0.900826446280992	0.900826446280992	0	0	0	460.651702880859	2	4	0.574348986148834	1.21911597251892	10.3800001144409	19	2.49823904037476	1.03349614143372	240.416305541992	192.35383605957	130	300	192.35383605957	230.21728515625
1	1204	535.350341796875	0	0	0	0	0.900826446280992	0.900826446280992	0	0	0	478.852783203125	2	4	0.574348986148834	1.21911597251892	10.3800001144409	19	2.49823904037476	1.03349614143372	256.320098876953	206.155288696289	130	280.178527832031	206.155288696289	241.867736816406
1	1204	458.802795410156	0	0	0	0	0.900826446280992	0.884297520661157	0	0	0	545.618896484375	2	2	1.26534903049469	0.244610995054245	13.7200002670288	18	2.18095803260803	1.6012270450592	339.705749511719	360.555114746094	183.847763061523	270	331.209899902344	538.516479492188
1	1204	367.967376708984	0	0	0	0	0.900826446280992	0.900826446280992	0	0	0	326.496551513672	2	3	1.4982990026474	0.364363998174667	14.789999961853	29	2.50375699996948	1.88391411304474	429.534637451172	92.195442199707	70	550.363525390625	92.195442199707	241.867736816406
1	1204	456.508483886719	0	0	0	0	0.900826446280992	0.752066115702479	0	0	0	557.584045410156	2	4	0.574348986148834	1.21911597251892	10.3800001144409	19	2.49823904037476	1.03349614143372	326.955657958984	277.308502197266	171.172424316406	198.494338989258	277.308502197266	288.617401123047
1	1204	493.659790039062	0	0	0	0	0.900826446280992	0.31404958677686	0	0	0	550.726806640625	2	1	0	0	11	12	1.50953102111816	1.96124768257141	326.496551513672	322.490295410156	155.563491821289	230	322.490295410156	468.18798828125
1	1204	491.629943847656	0	0	0	0	0.900826446280992	0.471074380165289	0	0	0	560.802978515625	2	2	1.26534903049469	0.244610995054245	13.7200002670288	18	2.18095803260803	1.6012270450592	339.705749511719	340	170.293869018555	230	340	487.031829833984
1	1204	471.699066162109	0	0	0	0	0.900826446280992	0.371900826446281	0	0	0	578.013854980469	2	2	1.26534903049469	0.244610995054245	13.7200002670288	18	2.18095803260803	1.6012270450592	354.682952880859	349.857116699219	183.847763061523	210	349.857116699219	480.832611083984
1	1204	460	0	0	0	0	0.900826446280992	0.776859504132231	0	0	0	621.691223144531	2	2	1.26534903049469	0.244610995054245	13.7200002670288	18	2.18095803260803	1.6012270450592	410.365692138672	415.932678222656	202.237487792969	202.237487792969	382.753173828125	545.710571289062
1	1204	360.693786621094	0	0	0	0	0.900826446280992	0.900826446280992	0	0	0	322.024841308594	2	3	1.4982990026474	0.364363998174667	14.789999961853	29	2.50375699996948	1.88391411304474	433.820251464844	101.980392456055	80	559.464050292969	101.980392456055	251.793563842773
1	1204	509.901947021484	0	0	0	0	0.900826446280992	0.619834710743802	0	0	0	505.371154785156	2	4	0.574348986148834	1.21911597251892	10.3800001144409	19	2.49823904037476	1.03349614143372	272.946868896484	224.722045898438	111.803398132324	246.981781005859	224.722045898438	308.706970214844
1	1204	410	0	0	0	0	0.900826446280992	0.537190082644628	0	0	0	617.170959472656	2	2	1.26534903049469	0.244610995054245	13.7200002670288	18	2.18095803260803	1.6012270450592	445.982055664062	441.021545410156	152.970581054688	152.970581054688	360	536.003723144531
1	1204	403.112884521484	0	0	0	0	0.900826446280992	0.87603305785124	0	0	0	578.013854980469	2	2	1.26534903049469	0.244610995054245	13.7200002670288	18	2.18095803260803	1.6012270450592	487.954925537109	488.773986816406	161.245147705078	161.245147705078	353.553405761719	584.208862304688
1	1204	386.393585205078	0	0	0	0	0.900826446280992	0.900826446280992	0	0	0	550	2	2	1.26534903049469	0.244610995054245	13.7200002670288	18	2.18095803260803	1.6012270450592	472.652099609375	516.236389160156	150	150	337.342559814453	602.079711914062
1	1204	381.182373046875	0	0	0	0	0.900826446280992	0	0	0	0	470.106384277344	2	2	0.961664974689484	0.439669996500015	17.4400005340576	18	2.08507299423218	1.54107594490051	384.837615966797	544.518127441406	335.261077880859	361.38623046875	241.867736816406	743.303466796875
1	1204	368.781768798828	0	0	0	0	0.900826446280992	0.900826446280992	0	0	0	322.024841308594	2	3	1.4982990026474	0.364363998174667	14.789999961853	29	2.50375699996948	1.88391411304474	416.293151855469	80.6225738525391	60	545.618896484375	80.6225738525391	233.452346801758
1	1204	591.692504882812	0	0	0	0	0.900826446280992	0.900826446280992	0	0	0	402.243713378906	2	4	0.574348986148834	1.21911597251892	10.3800001144409	19	2.49823904037476	1.03349614143372	245.153015136719	191.049728393555	161.245147705078	367.151184082031	191.049728393555	126.491104125977
1	1204	543.783020019531	0	0	0	0	0.900826446280992	0.900826446280992	0	0	0	340	2	4	0.574348986148834	1.21911597251892	10.3800001144409	19	2.49823904037476	1.03349614143372	193.132080078125	130	98.4885787963867	429.418212890625	130	181.107696533203
1	1204	552.26806640625	0	0	0	0	0.900826446280992	0.900826446280992	0	0	0	344.383514404297	2	4	0.574348986148834	1.21911597251892	10.3800001144409	19	2.49823904037476	1.03349614143372	189.736663818359	134.164077758789	102.956298828125	424.852905273438	134.164077758789	182.482879638672
1	1204	543.783020019531	0	0	0	0	0.900826446280992	0.900826446280992	0	0	0	340	2	4	0.574348986148834	1.21911597251892	10.3800001144409	19	2.49823904037476	1.03349614143372	193.132080078125	130	98.4885787963867	429.418212890625	130	181.107696533203
1	1204	583.09521484375	0	0	0	0	0.900826446280992	0.900826446280992	0	0	0	366.742431640625	2	4	0.574348986148834	1.21911597251892	10.3800001144409	19	2.49823904037476	1.03349614143372	192.35383605957	152.970581054688	126.491104125977	403.112884521484	152.970581054688	180.277557373047
1	1204	367.967376708984	0	0	0	0	0.900826446280992	0.900826446280992	0	0	0	326.496551513672	2	3	1.4982990026474	0.364363998174667	14.789999961853	29	2.50375699996948	1.88391411304474	429.534637451172	92.195442199707	70	550.363525390625	92.195442199707	241.867736816406
1	1204	338.378479003906	0	0	0	0	0.900826446280992	0.636363636363636	0	0	0	676.017761230469	2	4	0.574348986148834	1.21911597251892	10.3800001144409	19	2.49823904037476	1.03349614143372	429.418212890625	399.249298095703	84.8528137207031	84.8528137207031	177.200454711914	314.006378173828
1	1204	390	0	0	0	0	0.900826446280992	0.528925619834711	0	0	0	626.099060058594	2	4	0.574348986148834	1.21911597251892	10.3800001144409	19	2.49823904037476	1.03349614143372	394.461669921875	346.69873046875	125.299644470215	125.299644470215	265.706604003906	351.283355712891
1	1204	317.804962158203	0	0	0.0165289256198347	0.0165289256198347	0.884297520661157	0.528925619834711	0	0	0	660.302978515625	2	4	0.574348986148834	1.21911597251892	10.3800001144409	19	2.49823904037476	1.03349614143372	414.366973876953	416.773315429688	56.5685424804688	56.5685424804688	210.23796081543	372.155883789062
1	1204	317.804962158203	0	0	0.0165289256198347	0.0165289256198347	0.884297520661157	0.528925619834711	0	0	0	660.302978515625	2	4	0.574348986148834	1.21911597251892	10.3800001144409	19	2.49823904037476	1.03349614143372	414.366973876953	416.773315429688	56.5685424804688	56.5685424804688	210.23796081543	372.155883789062
1	1204	303.64453125	0	0	0.115702479338843	0.115702479338843	0.785123966942149	0.380165289256198	0	0	0	626.8173828125	2	4	0.574348986148834	1.21911597251892	10.3800001144409	19	2.49823904037476	1.03349614143372	402.616455078125	438.292144775391	36.0555114746094	36.0555114746094	230.21728515625	411.946594238281
1	1204	367.967376708984	0	0	0	0	0.900826446280992	0.900826446280992	0	0	0	326.496551513672	2	3	1.4982990026474	0.364363998174667	14.789999961853	29	2.50375699996948	1.88391411304474	429.534637451172	92.195442199707	70	550.363525390625	92.195442199707	241.867736816406
1	1204	558.659118652344	0	0	0.347107438016529	0	0.553719008264463	0.84297520661157	0	0	0	389.101531982422	2	4	0.574348986148834	1.21911597251892	10.3800001144409	19	2.49823904037476	1.03349614143372	158.113876342773	113.137084960938	10	362.353424072266	113.137084960938	339.411254882812
1	1204	590.592895507812	0	0	0	0	0.900826446280992	0.884297520661157	0	0	0	424.381896972656	2	4	0.574348986148834	1.21911597251892	10.3800001144409	19	2.49823904037476	1.03349614143372	193.132080078125	143.178207397461	63.2455520629883	330.151489257812	143.178207397461	290.688842773438
1	1204	563.560119628906	0	0	0	0	0.900826446280992	0.785123966942149	0	0	0	451.774291992188	2	4	0.574348986148834	1.21911597251892	10.3800001144409	19	2.49823904037476	1.03349614143372	219.317123413086	170	72.8011016845703	302.324340820312	170	294.108825683594
1	1204	295.465728759766	0	0	0.140495867768595	0.140495867768595	0.760330578512397	0.454545454545455	0	0	0	640.702758789062	2	2	1.27279198169708	0.198514997959137	9	6	1.06139504909515	1.50554525852203	392.173431396484	439.089965820312	36.0555114746094	36.0555114746094	197.230834960938	384.707672119141
1	1204	544.518127441406	0	0	0.528925619834711	0	0.371900826446281	0.87603305785124	0	0	0	371.214233398438	1	5	0.770551979541779	1.3491690158844	16.1000003814697	26	2.52992296218872	1.6928608417511	142.126708984375	100	0	380.131561279297	100	353.836120605469
1	1204	491.934967041016	0	0.0661157024793388	0.330578512396694	0	0.570247933884298	0.834710743801653	0.0661157024793388	0	0	254.950973510742	2	4	0.574348986148834	1.21911597251892	10.3800001144409	19	2.49823904037476	1.03349614143372	120.415946960449	44.7213592529297	20	514.781494140625	44.7213592529297	270.185119628906
1	1204	382.753173828125	0	0.107438016528926	0.429752066115702	0	0.471074380165289	0.785123966942149	0.107438016528926	0	0	259.422424316406	2	4	0.993310987949371	1.03311395645142	12.8000001907349	22	2.21988892555237	1.95020723342896	272.029418945312	10	0	538.144958496094	10	212.602920532227
1	1204	608.276245117188	0	0	0	0	0.859504132231405	0.84297520661157	0	0	0	526.972473144531	2	3	1.57730805873871	0.25400099158287	12.3199996948242	24	2.21188592910767	2.02410554885864	672.086303710938	134.164077758789	166.433166503906	560.892150878906	111.803398132324	417.2529296875
1	1204	473.814300537109	0	0.0826446280991736	0.322314049586777	0	0.578512396694215	0.685950413223141	0.0826446280991736	0	0	429.418212890625	2	4	0.993310987949371	1.03311395645142	12.8000001907349	22	2.21988892555237	1.95020723342896	482.700744628906	14.1421356201172	0	455.411895751953	14.1421356201172	174.642486572266
1	1204	523.545593261719	0	0	0	0	0.900826446280992	0.900826446280992	0	0	0	304.138122558594	2	4	0.574348986148834	1.21911597251892	10.3800001144409	19	2.49823904037476	1.03349614143372	156.524765014648	94.3398132324219	64.0312423706055	465.188140869141	94.3398132324219	220.9072265625
1	1204	603.075439453125	0	0	0.247933884297521	0	0.652892561983471	0.900826446280992	0	0	0	346.69873046875	2	4	0.574348986148834	1.21911597251892	10.3800001144409	19	2.49823904037476	1.03349614143372	120.830459594727	70.7106781005859	20	408.044128417969	70.7106781005859	302.324340820312
1	1204	375.366485595703	0	0	0	0	0.900826446280992	0.900826446280992	0	0	0	331.058898925781	2	3	1.4982990026474	0.364363998174667	14.789999961853	29	2.50375699996948	1.88391411304474	425.440948486328	82.4621124267578	60	541.294738769531	82.4621124267578	231.948272705078
1	1204	511.077301025391	0	0	0	0	0.900826446280992	0.785123966942149	0	0	0	362.353424072266	2	4	0.574348986148834	1.21911597251892	10.3800001144409	19	2.49823904037476	1.03349614143372	291.547607421875	110.45361328125	82.4621124267578	417.731964111328	110.45361328125	111.803398132324
1	1204	360.693786621094	0	0	0	0	0.900826446280992	0.900826446280992	0	0	0	322.024841308594	2	3	1.4982990026474	0.364363998174667	14.789999961853	29	2.50375699996948	1.88391411304474	433.820251464844	101.980392456055	80	559.464050292969	101.980392456055	251.793563842773
1	1204	317.647613525391	0	0	0.322314049586777	0.0578512396694215	0.553719008264463	0.421487603305785	0.264462809917355	0	0	729.177612304688	2	4	0.574348986148834	1.21911597251892	10.3800001144409	19	2.49823904037476	1.03349614143372	384.187469482422	380	20	20	20	282.842712402344
1	1204	374.833282470703	0	0	0	0	0.900826446280992	0.900826446280992	0	0	0	338.378479003906	2	3	1.4982990026474	0.364363998174667	14.789999961853	29	2.50375699996948	1.88391411304474	451.884948730469	94.8683319091797	80	551.543273925781	94.8683319091797	250.199920654297
1	1204	510	0	0	0	0	0.900826446280992	0.578512396694215	0	0	0	377.359252929688	2	2	1.35764503479004	0.0980390012264252	10.0799999237061	15	2.05353498458862	1.49244153499603	327.566772460938	90	70	410.365692138672	90	89.4427185058594
1	1204	360.693786621094	0	0	0	0	0.900826446280992	0.900826446280992	0	0	0	322.024841308594	2	3	1.4982990026474	0.364363998174667	14.789999961853	29	2.50375699996948	1.88391411304474	433.820251464844	101.980392456055	80	559.464050292969	101.980392456055	251.793563842773
1	1204	502.493774414062	0	0	0	0	0.900826446280992	0.735537190082645	0	0	0	357.770874023438	2	4	0.574348986148834	1.21911597251892	10.3800001144409	19	2.49823904037476	1.03349614143372	296.816436767578	100.498756408691	72.8011016845703	424.499694824219	100.498756408691	114.017539978027
1	1204	466.690490722656	0	0	0	0	0.900826446280992	0.669421487603306	0	0	0	567.978881835938	2	1	0	0	12	10	1.50217700004578	1.65910494327545	363.455627441406	320.156219482422	206.155288696289	206.155288696289	215.870330810547	170
1	1204	547.083190917969	0	0	0	0	0.900826446280992	0.884297520661157	0	0	0	393.573364257812	2	4	0.574348986148834	1.21911597251892	10.3800001144409	19	2.49823904037476	1.03349614143372	295.465728759766	140	117.046997070312	382.8837890625	140	90
1	1204	294.108825683594	0	0	0.0826446280991736	0.0826446280991736	0.818181818181818	0.619834710743802	0	0	0	665.732666015625	2	4	0.574348986148834	1.21911597251892	10.3800001144409	19	2.49823904037476	1.03349614143372	384.707672119141	443.846832275391	42.4264068603516	42.4264068603516	147.648223876953	342.052612304688
1	1204	331.058898925781	0	0	0	0	0.87603305785124	0.528925619834711	0	0	0	308.868896484375	2	3	1.4982990026474	0.364363998174667	14.789999961853	29	2.50375699996948	1.88391411304474	606.052795410156	270.185119628906	260.192230224609	704.059631347656	270.185119628906	432.897216796875
1	1204	475.078948974609	0	0	0	0	0.900826446280992	0.900826446280992	0	0	0	299.666473388672	2	4	0.574348986148834	1.21911597251892	10.3800001144409	19	2.49823904037476	1.03349614143372	234.307495117188	78.1024932861328	63.2455520629883	472.016937255859	78.1024932861328	181.107696533203
1	1204	497.393218994141	0	0	0.0909090909090909	0	0.809917355371901	0.256198347107438	0	0	0	402.492248535156	2	2	1.35764503479004	0.0980390012264252	10.0799999237061	15	2.05353498458862	1.49244153499603	390.512481689453	60	44.7213592529297	410.487518310547	60	85.4400405883789
1	1204	580	0	0	0	0	0.900826446280992	0.900826446280992	0	0	0	456.179779052734	2	4	0.574348986148834	1.21911597251892	10.3800001144409	19	2.49823904037476	1.03349614143372	270	237.697280883789	193.132080078125	313.847106933594	237.697280883789	134.536239624023
1	1204	350	0	0	0.15702479338843	0	0.743801652892562	0.71900826446281	0	0	0	85.4400405883789	2	2	0.282842993736267	0.673012018203735	16.6000003814697	15	2.06222701072693	1.33437871932983	167.63053894043	312.570007324219	0	841.189636230469	94.3398132324219	660.075744628906
1	1204	317.804962158203	0	0	0.239669421487603	0	0.661157024793388	0.661157024793388	0	0	0	174.642486572266	2	2	1.27279198169708	0.198514997959137	13.25	17	1.90943801403046	1.97323191165924	240.208236694336	398.120574951172	22.3606796264648	930.591186523438	183.575592041016	740
1	1204	390.512481689453	0	0	0.132231404958678	0	0.768595041322314	0.900826446280992	0	0	0	340	2	3	1.4982990026474	0.364363998174667	14.789999961853	29	2.50375699996948	1.88391411304474	417.851654052734	63.2455520629883	40	523.259033203125	63.2455520629883	212.132034301758
1	1204	426.380126953125	0	0.0991735537190083	0.388429752066116	0	0.512396694214876	0.785123966942149	0.0991735537190083	0	0	371.214233398438	2	3	1.4982990026474	0.364363998174667	14.789999961853	29	2.50375699996948	1.88391411304474	427.2001953125	36.0555114746094	10	487.544860839844	36.0555114746094	180.277557373047
1	1204	356.089874267578	0	0	0	0	0.900826446280992	0.900826446280992	0	0	0	304.138122558594	2	3	1.4982990026474	0.364363998174667	14.789999961853	29	2.50375699996948	1.88391411304474	398.120574951172	80	60	554.707153320312	80	237.697280883789
1	1204	535.350341796875	0	0	0	0	0.900826446280992	0.900826446280992	0	0	0	514.781494140625	2	3	1.4982990026474	0.364363998174667	14.789999961853	29	2.50375699996948	1.88391411304474	651.459899902344	110	110	520	110	322.024841308594
1	1204	473.814300537109	0	0.0661157024793388	0.256198347107438	0	0.644628099173554	0.834710743801653	0.0661157024793388	0	0	438.292144775391	2	3	1.4982990026474	0.364363998174667	14.789999961853	29	2.50375699996948	1.88391411304474	506.95166015625	30	28.2842712402344	468.401550292969	30	199.248580932617
1	1204	639.531066894531	0	0	0	0	0.900826446280992	0.900826446280992	0	0	0	375.765899658203	2	4	0.574348986148834	1.21911597251892	10.3800001144409	19	2.49823904037476	1.03349614143372	161.245147705078	121.655250549316	76.1577301025391	386.005187988281	121.655250549316	244.131118774414
1	1204	261.725036621094	0	0	0.421487603305785	0.421487603305785	0.479338842975207	0.479338842975207	0	0	0	657.419189453125	2	4	0.574348986148834	1.21911597251892	10.3800001144409	19	2.49823904037476	1.03349614143372	342.052612304688	481.663787841797	10	10	72.1110229492188	340
1	1204	353.411926269531	0	0	0	0	0.900826446280992	0.661157024793388	0	0	0	661.891235351562	2	4	0.574348986148834	1.21911597251892	10.3800001144409	19	2.49823904037476	1.03349614143372	429.418212890625	380.788665771484	92.195442199707	92.195442199707	228.473190307617	350.142822265625
1	1204	422.965728759766	0	0	0	0	0.900826446280992	0.0826446280991736	0	0	0	617.170959472656	2	1	0	0	11	12	1.50953102111816	1.96124768257141	388.329742431641	370.135101318359	160	160	362.353424072266	458.911743164062
1	1204	482.597137451172	0	0	0	0	0.900826446280992	0.347107438016529	0	0	0	564.358032226562	2	1	0	0	11	12	1.50953102111816	1.96124768257141	340.587738037109	336.154724121094	169.705627441406	220	336.154724121094	474.341644287109
1	1204	441.814453125	0	0	0	0	0.900826446280992	0.214876033057851	0	0	0	604.152282714844	2	1	0	0	11	12	1.50953102111816	1.96124768257141	378.021148681641	366.196655273438	180	180	366.196655273438	472.969329833984
1	1204	618.546691894531	0	0	0	0	0.900826446280992	0.900826446280992	0	0	0	398.120574951172	2	4	0.574348986148834	1.21911597251892	10.3800001144409	19	2.49823904037476	1.03349614143372	182.482879638672	140.356689453125	92.195442199707	364.005493164062	140.356689453125	234.307495117188
1	1204	586.685607910156	0	0	0	0	0.900826446280992	0.900826446280992	0	0	0	362.353424072266	2	4	0.574348986148834	1.21911597251892	10.3800001144409	19	2.49823904037476	1.03349614143372	181.107696533203	145.602203369141	114.017539978027	408.533966064453	145.602203369141	193.132080078125
1	1204	510.881591796875	0	0	0	0	0.900826446280992	0.834710743801653	0	0	0	514.295654296875	2	4	0.574348986148834	1.21911597251892	10.3800001144409	19	2.49823904037476	1.03349614143372	304.138122558594	260.192230224609	201.246124267578	260.768096923828	260.192230224609	180.277557373047
1	1204	520.096130371094	0	0	0	0	0.900826446280992	0.884297520661157	0	0	0	500.899200439453	2	4	0.574348986148834	1.21911597251892	10.3800001144409	19	2.49823904037476	1.03349614143372	286.356414794922	240.831893920898	178.885437011719	268.700592041016	240.831893920898	196.977157592773
1	1204	402.243713378906	0	0.148760330578512	0.388429752066116	0	0.512396694214876	0.752066115702479	0.148760330578512	0	0	252.388595581055	2	4	0.993310987949371	1.03311395645142	12.8000001907349	22	2.21988892555237	1.95020723342896	233.452346801758	10	0	530.754150390625	10	214.709106445312
1	1204	526.972473144531	0	0	0	0	0.900826446280992	0.900826446280992	0	0	0	330.151489257812	2	4	0.574348986148834	1.21911597251892	10.3800001144409	19	2.49823904037476	1.03349614143372	201.246124267578	120.415946960449	89.4427185058594	439.089965820312	120.415946960449	180
1	1204	475.394561767578	0	0.148760330578512	0.413223140495868	0	0.487603305785124	0.752066115702479	0.148760330578512	0	0	205.91259765625	1	3	0.739932000637054	0.855688989162445	9.85000038146973	55	3.53436398506165	1.21231138706207	76.1577301025391	0	0	562.227722167969	0	330.605499267578
1	1204	370.540161132812	0	0	0.322314049586777	0	0.578512396694215	0.578512396694215	0	0	0	102.956298828125	2	2	0.282842993736267	0.673012018203735	16.6000003814697	15	2.06222701072693	1.33437871932983	202.484573364258	340.587738037109	0	858.661743164062	111.803398132324	690.65185546875
1	1204	273.130004882812	0	0	0.297520661157025	0	0.603305785123967	0.0413223140495868	0	0	0	215.870330810547	2	1	0	0	14.8500003814697	22	2.41863894462585	1.37950623035431	360.555114746094	729.931518554688	20	1244.82934570312	502.891632080078	1070.42053222656
1	1204	261.725036621094	0	0	0.206611570247934	0	0.694214876033058	0.694214876033058	0	0	0	133.416641235352	2	3	1.47224295139313	0.394398003816605	16.5499992370605	20	2.36139011383057	1.41065955162048	322.024841308594	814.923278808594	30	1341.8271484375	596.154357910156	1145.29467773438
1	1204	233.452346801758	0	0	0.0413223140495868	0	0.859504132231405	0.859504132231405	0	0	0	120	2	3	1.47224295139313	0.394398003816605	16.5499992370605	20	2.36139011383057	1.41065955162048	350	829.758972167969	50	1351.48071289062	607.453674316406	1163.48608398438
1	1204	244.131118774414	0	0	0	0	0.900826446280992	0.900826446280992	0	0	0	80.6225738525391	2	3	1.47224295139313	0.394398003816605	16.5499992370605	20	2.36139011383057	1.41065955162048	339.411254882812	868.331726074219	80	1395.564453125	650	1197.07983398438
1	1204	254.950973510742	0	0	0.0578512396694215	0	0.84297520661157	0.84297520661157	0	0	0	111.803398132324	2	3	1.47224295139313	0.394398003816605	16.5499992370605	20	2.36139011383057	1.41065955162048	326.496551513672	836.779541015625	50	1364.18469238281	618.4658203125	1166.1904296875
1	1204	272.029418945312	0	0	0.446280991735537	0	0.454545454545455	0.322314049586777	0	0	0	180	2	3	0.96015602350235	0.692856013774872	15.8400001525879	26	2.85396194458008	0.981306791305542	326.496551513672	769.025329589844	0	1292.82641601562	547.813842773438	1102.9052734375
1	1204	305.286743164062	0	0	0.40495867768595	0	0.495867768595041	0.0165289256198347	0	0	0	218.403289794922	2	3	0.96015602350235	0.692856013774872	15.8400001525879	26	2.85396194458008	0.981306791305542	310.161254882812	730.068481445312	0	1256.74182128906	510.783721923828	1063.01452636719
1	1204	306.104553222656	0	0	0.479338842975207	0	0.421487603305785	0.148760330578512	0	0	0	192.35383605957	2	3	0.96015602350235	0.692856013774872	15.8400001525879	26	2.85396194458008	0.981306791305542	290.688842773438	756.901550292969	0	1287.98291015625	541.294738769531	1085.58740234375
1	1204	178.044937133789	0	0	0	0	0.900826446280992	0.330578512396694	0	0	0	82.4621124267578	2	1	0	0	10	9	1.43656396865845	1.58944761753082	272.946868896484	919.238830566406	120	1463.72814941406	715.541748046875	1162.49731445312
1	1204	254.558441162109	0	0	0.12396694214876	0	0.776859504132231	0.776859504132231	0	0	0	123.693168640137	2	3	1.47224295139313	0.394398003816605	16.5499992370605	20	2.36139011383057	1.41065955162048	328.024383544922	824.621154785156	40	1350.8515625	605.392456054688	1155.24890136719
1	1204	256.124969482422	0	0	0	0	0.900826446280992	0.900826446280992	0	0	0	100.498756408691	2	3	1.47224295139313	0.394398003816605	16.5499992370605	20	2.36139011383057	1.41065955162048	325.576416015625	848.999389648438	60	1377.53405761719	631.585327148438	1177.20007324219
1	1204	240.416305541992	0	0	0.115702479338843	0	0.785123966942149	0.785123966942149	0	0	0	130	2	3	1.47224295139313	0.394398003816605	16.5499992370605	20	2.36139011383057	1.41065955162048	344.093017578125	820	40	1342.38598632812	598.080261230469	1153.51635742188
1	1204	317.804962158203	0	0	0	0	0.900826446280992	0.330578512396694	0	0	0	282.842712402344	2	1	0	0	14.8500003814697	22	2.41863894462585	1.37950623035431	384.707672119141	664.830810546875	72.8011016845703	1173.88244628906	434.165863037109	1010
1	1204	206.155288696289	0	0	0	0	0.900826446280992	0.900826446280992	0	0	0	80	2	3	1.47224295139313	0.394398003816605	16.5499992370605	20	2.36139011383057	1.41065955162048	375.366485595703	868.849792480469	90	1387.98413085938	645.135620117188	1203.37023925781
1	1204	233.452346801758	0	0	0.0413223140495868	0	0.859504132231405	0.859504132231405	0	0	0	120	2	3	1.47224295139313	0.394398003816605	16.5499992370605	20	2.36139011383057	1.41065955162048	350	829.758972167969	50	1351.48071289062	607.453674316406	1163.48608398438
1	1204	233.452346801758	0	0	0.0413223140495868	0	0.859504132231405	0.859504132231405	0	0	0	120	2	3	1.47224295139313	0.394398003816605	16.5499992370605	20	2.36139011383057	1.41065955162048	350	829.758972167969	50	1351.48071289062	607.453674316406	1163.48608398438
1	1204	233.452346801758	0	0	0.0413223140495868	0	0.859504132231405	0.859504132231405	0	0	0	120	2	3	1.47224295139313	0.394398003816605	16.5499992370605	20	2.36139011383057	1.41065955162048	350	829.758972167969	50	1351.48071289062	607.453674316406	1163.48608398438
1	1204	233.452346801758	0	0	0.0413223140495868	0	0.859504132231405	0.859504132231405	0	0	0	120	2	3	1.47224295139313	0.394398003816605	16.5499992370605	20	2.36139011383057	1.41065955162048	350	829.758972167969	50	1351.48071289062	607.453674316406	1163.48608398438
1	1101	460.977233886719	0	0	0.256198347107438	0	0.0247933884297521	0.628099173553719	0.0165289256198347	0	0	788.92333984375	2	1	0	0	9	10	1.37065601348877	1.84916424751282	406.078796386719	233.238082885742	20	252.388595581055	41.2310562133789	331.36083984375
1	1101	460.977233886719	0	0	0.256198347107438	0	0.0247933884297521	0.628099173553719	0.0165289256198347	0	0	788.92333984375	2	1	0	0	9	10	1.37065601348877	1.84916424751282	406.078796386719	233.238082885742	20	252.388595581055	41.2310562133789	331.36083984375
1	1101	659.242004394531	0	0	0	0	0.421487603305785	0.586776859504132	0	0	0	648.459716796875	2	1	0	0	9	10	1.37065601348877	1.84916424751282	580	70	70	419.761840820312	60.8276252746582	317.647613525391
1	1101	583.09521484375	0	0	0.00826446280991736	0	0.537190082644628	0.231404958677686	0.214876033057851	0	0	704.911315917969	1	1	0	0	10	52	3.33640909194946	1.3268381357193	509.116882324219	120.415946960449	31.6227760314941	347.850555419922	0	308.058441162109
1	1101	573.061950683594	0	0	0	0	0.859504132231405	0.851239669421488	0	0	0	554.617004394531	2	3	1.57730805873871	0.25400099158287	12.3199996948242	24	2.21188592910767	2.02410554885864	696.56298828125	123.693168640137	123.693168640137	532.353271484375	123.693168640137	361.247833251953
1	1101	577.0615234375	0	0	0	0	0.859504132231405	0.809917355371901	0	0	0	557.584045410156	2	3	1.57730805873871	0.25400099158287	12.3199996948242	24	2.21188592910767	2.02410554885864	698.140380859375	136.014709472656	136.014709472656	543.323120117188	136.014709472656	375.366485595703
1	1101	585.918090820312	0	0	0	0	0.851239669421488	0.809917355371901	0	0	0	554.617004394531	2	3	1.57730805873871	0.25400099158287	12.3199996948242	24	2.21188592910767	2.02410554885864	692.026000976562	139.283889770508	139.283889770508	544.518127441406	139.283889770508	382.099456787109
1	1101	514.198425292969	0	0	0	0	0.900826446280992	0.462809917355372	0	0	0	447.772277832031	2	2	1.27279198169708	0.198514997959137	13.8999996185303	20	2.18198609352112	1.69357252120972	760.591857910156	212.602920532227	250	656.201171875	191.049728393555	480.104156494141
1	1101	563.560119628906	0	0	0	0	0.851239669421488	0.644628099173554	0	0	0	532.353271484375	2	3	1.57730805873871	0.25400099158287	12.3199996948242	24	2.21188592910767	2.02410554885864	721.248901367188	164.924224853516	164.924224853516	573.149169921875	164.924224853516	398.246154785156
1	1101	413.400543212891	0	0	0	0	0.867768595041322	0.785123966942149	0	0	0	393.573364257812	2	3	1.4982990026474	0.364363998174667	14.789999961853	29	2.50375699996948	1.88391411304474	585.918090820312	170	167.63053894043	598.41455078125	170	342.052612304688
1	1101	485.489440917969	0	0	0	0	0.87603305785124	0.859504132231405	0	0	0	465.295593261719	2	3	1.4982990026474	0.364363998174667	14.789999961853	29	2.50375699996948	1.88391411304474	623.939086914062	140.356689453125	133.416641235352	551.45263671875	140.356689453125	326.496551513672
1	1101	522.398315429688	0	0	0	0	0.900826446280992	0.900826446280992	0	0	0	451.774291992188	2	2	1.13137102127075	0.325082987546921	14.5500001907349	34	2.87440609931946	1.49757301807404	632.455505371094	92.195442199707	254.950973510742	602.079711914062	64.0312423706055	512.249938964844
1	1101	574.282165527344	0	0	0	0	0.87603305785124	0.87603305785124	0	0	0	485.489440917969	2	2	1.13137102127075	0.325082987546921	14.5500001907349	34	2.87440609931946	1.49757301807404	674.759216308594	127.279220581055	208.086517333984	596.657348632812	106.301460266113	459.673797607422
1	1101	432.666168212891	0	0	0	0	0.900826446280992	0.900826446280992	0	0	0	410.487518310547	2	3	1.4982990026474	0.364363998174667	14.789999961853	29	2.50375699996948	1.88391411304474	555.427734375	120.415946960449	117.046997070312	551.08984375	120.415946960449	291.204406738281
1	1101	583.09521484375	0	0	0	0	0.570247933884298	0.305785123966942	0.0247933884297521	0	0	651.920227050781	2	1	0	0	13	12	1.91941797733307	1.24637651443481	510.881591796875	130.384048461914	100	412.310577392578	50	370
1	1101	536.656311035156	0	0	0	0	0.611570247933884	0.264462809917355	0.00826446280991736	0	0	604.152282714844	2	1	0	0	13	12	1.91941797733307	1.24637651443481	487.954925537109	90.5538482666016	155.563491821289	456.508483886719	53.8516464233398	433.243591308594
1	1101	599.082641601562	0	0	0	0	0.851239669421488	0.87603305785124	0	0	0	578.013854980469	2	3	1.57730805873871	0.25400099158287	12.3199996948242	24	2.21188592910767	2.02410554885864	658.559020996094	76.1577301025391	76.1577301025391	482.597137451172	76.1577301025391	325.576416015625
1	1101	514.781494140625	0	0	0	0	0.851239669421488	0.702479338842975	0	0	0	496.487670898438	2	3	1.57730805873871	0.25400099158287	12.3199996948242	24	2.21188592910767	2.02410554885864	664.830810546875	150	150	560	150	355.105621337891
1	1101	410	0	0	0	0	0.900826446280992	0.504132231404959	0	0	0	313.049530029297	2	1	0	0	13.1000003814697	16	1.94303095340729	1.787442445755	769.415344238281	232.59407043457	319.061126708984	528.01513671875	196.977157592773	624.819946289062
1	1101	582.49462890625	0	0	0	0	0.586776859504132	0.84297520661157	0.00826446280991736	0	0	536.656311035156	2	3	1.57730805873871	0.25400099158287	12.3199996948242	24	2.21188592910767	2.02410554885864	608.769226074219	72.8011016845703	172.046508789062	534.509094238281	50.9901962280273	430.116271972656
1	1101	440.454315185547	0	0	0	0	0.900826446280992	0.900826446280992	0	0	0	411.8251953125	2	3	1.4982990026474	0.364363998174667	14.789999961853	29	2.50375699996948	1.88391411304474	522.015319824219	80	72.8011016845703	516.623657226562	80	247.386337280273
1	1101	432.666168212891	0	0	0	0	0.900826446280992	0.900826446280992	0	0	0	410.487518310547	2	3	1.4982990026474	0.364363998174667	14.789999961853	29	2.50375699996948	1.88391411304474	555.427734375	120.415946960449	117.046997070312	551.08984375	120.415946960449	291.204406738281
1	1101	405.216003417969	0	0	0	0	0.900826446280992	0	0	0	0	348.855285644531	2	1	0	0	13.1000003814697	16	1.94303095340729	1.787442445755	843.148864746094	299.666473388672	359.026458740234	622.976745605469	272.029418945312	578.013854980469
1	1101	595.063049316406	0	0	0	0	0.520661157024793	0.380165289256198	0	0	0	626.099060058594	2	1	0	0	13	12	1.91941797733307	1.24637651443481	534.134826660156	106.301460266113	125.299644470215	440.113616943359	72.1110229492188	380.788665771484
1	1101	533.666564941406	0	0	0	0	0.900826446280992	0.56198347107438	0	0	0	465.295593261719	2	2	1.27279198169708	0.198514997959137	13.8999996185303	20	2.18198609352112	1.69357252120972	745.1845703125	197.989898681641	230.867935180664	636.396118164062	176.918060302734	464.004302978516
1	1101	560.089294433594	0	0	0.0165289256198347	0	0.198347107438017	0.479338842975207	0.206611570247934	0	0	711.969116210938	2	1	0	0	9	10	1.37065601348877	1.84916424751282	459.673797607422	172.046508789062	53.8516464233398	348.855285644531	22.3606796264648	353.553405761719
1	1101	490.917510986328	0	0	0	0	0.900826446280992	0.900826446280992	0	0	0	420.475921630859	2	2	1.13137102127075	0.325082987546921	14.5500001907349	34	2.87440609931946	1.49757301807404	632.850708007812	94.3398132324219	241.867736816406	566.038879394531	63.2455520629883	548.178833007812
1	1101	288.444091796875	0	0	0	0	0.900826446280992	0.900826446280992	0	0	0	268.328155517578	2	3	1.4982990026474	0.364363998174667	14.789999961853	29	2.50375699996948	1.88391411304474	526.307922363281	231.948272705078	220	683.081237792969	231.948272705078	390.128173828125
1	1101	583.09521484375	0	0	0	0	0.867768595041322	0.867768595041322	0	0	0	488.773986816406	2	2	1.13137102127075	0.325082987546921	14.5500001907349	34	2.87440609931946	1.49757301807404	660.681457519531	113.137084960938	206.155288696289	589.406494140625	92.195442199707	460.108673095703
1	1101	472.652099609375	0	0	0	0	0.752066115702479	0.752066115702479	0.148760330578512	0	0	429.418212890625	2	2	1.13137102127075	0.325082987546921	14.5500001907349	34	2.87440609931946	1.49757301807404	605.392456054688	67.0820388793945	220.227157592773	560.357055664062	36.0555114746094	552.177490234375
1	1101	567.18603515625	0	0	0	0	0.785123966942149	0.84297520661157	0.0165289256198347	0	0	505.371154785156	2	2	1.13137102127075	0.325082987546921	14.5500001907349	34	2.87440609931946	1.49757301807404	624.819946289062	78.1024932861328	198.494338989258	566.127197265625	56.5685424804688	456.070159912109
1	1101	441.021545410156	0	0	0	0	0.900826446280992	0.900826446280992	0	0	0	418.807830810547	2	3	1.4982990026474	0.364363998174667	14.789999961853	29	2.50375699996948	1.88391411304474	564.623779296875	120	120	549.181213378906	120	294.108825683594
1	1101	490.917510986328	0	0	0	0	0.900826446280992	0.900826446280992	0	0	0	420.475921630859	2	2	1.13137102127075	0.325082987546921	14.5500001907349	34	2.87440609931946	1.49757301807404	632.850708007812	94.3398132324219	241.867736816406	566.038879394531	63.2455520629883	548.178833007812
1	1101	481.663787841797	0	0	0	0	0.84297520661157	0.84297520661157	0.0578512396694215	0	0	424.852905273438	2	2	1.13137102127075	0.325082987546921	14.5500001907349	34	2.87440609931946	1.49757301807404	619.112243652344	80.6225738525391	230.867935180664	563.027526855469	50	550
1	1101	578.705444335938	0	0	0	0	0.859504132231405	0.793388429752066	0	0	0	500.899200439453	2	2	1.27279198169708	0.198514997959137	13.8999996185303	20	2.18198609352112	1.69357252120972	694.26220703125	150	192.35383605957	590.3388671875	128.062484741211	438.634246826172
1	1101	591.692504882812	0	0	0	0	0.900826446280992	0.900826446280992	0	0	0	572.450866699219	2	3	1.57730805873871	0.25400099158287	12.3199996948242	24	2.21188592910767	2.02410554885864	674.759216308594	107.70329284668	107.70329284668	513.517272949219	107.70329284668	353.553405761719
1	1101	596.824951171875	0	0	0	0	0.859504132231405	0.851239669421488	0	0	0	513.127685546875	2	2	1.27279198169708	0.198514997959137	13.8999996185303	20	2.18198609352112	1.69357252120972	672.681213378906	130.384048461914	180.277557373047	572.712829589844	108.166542053223	431.393096923828
1	1101	441.021545410156	0	0	0	0	0.760330578512397	0.760330578512397	0.140495867768595	0	0	396.610626220703	2	2	1.13137102127075	0.325082987546921	14.5500001907349	34	2.87440609931946	1.49757301807404	608.276245117188	72.1110229492188	192.35383605957	524.30908203125	36.0555114746094	588.217651367188
1	1101	442.040710449219	0	0	0	0	0.900826446280992	0.900826446280992	0	0	0	415.932678222656	2	3	1.4982990026474	0.364363998174667	14.789999961853	29	2.50375699996948	1.88391411304474	534.883178710938	90.5538482666016	85.4400405883789	523.927490234375	90.5538482666016	259.615112304688
1	1101	490.917510986328	0	0	0	0	0.859504132231405	0.0743801652892562	0	0	0	469.574279785156	2	1	0	0	13.1000003814697	16	1.94303095340729	1.787442445755	702.139587402344	220	220	630.079345703125	220	420.594818115234
1	1101	481.663787841797	0	0	0	0	0.84297520661157	0.84297520661157	0.0578512396694215	0	0	424.852905273438	2	2	1.13137102127075	0.325082987546921	14.5500001907349	34	2.87440609931946	1.49757301807404	619.112243652344	80.6225738525391	230.867935180664	563.027526855469	50	550
1	1101	486.621002197266	0	0.0330578512396694	0	0	0.586776859504132	0.586776859504132	0.28099173553719	0	0	460.4345703125	2	2	1.13137102127075	0.325082987546921	14.5500001907349	34	2.87440609931946	1.49757301807404	585.234985351562	44.7213592529297	230.867935180664	586.00341796875	14.1421356201172	526.972473144531
1	1101	590.3388671875	0	0	0	0	0.84297520661157	0.727272727272727	0	0	0	518.844848632812	2	2	1.27279198169708	0.198514997959137	13.8999996185303	20	2.18198609352112	1.69357252120972	700.357055664062	161.245147705078	174.642486572266	577.0615234375	138.924438476562	417.731964111328
1	1101	481.663787841797	0	0	0	0	0.84297520661157	0.84297520661157	0.0578512396694215	0	0	424.852905273438	2	2	1.13137102127075	0.325082987546921	14.5500001907349	34	2.87440609931946	1.49757301807404	619.112243652344	80.6225738525391	230.867935180664	563.027526855469	50	550
1	1101	533.385437011719	0	0	0	0	0.867768595041322	0.84297520661157	0	0	0	514.295654296875	2	3	1.57730805873871	0.25400099158287	12.3199996948242	24	2.21188592910767	2.02410554885864	667.308044433594	130	130	540.092590332031	130	344.093017578125
1	1101	398.120574951172	0	0	0	0	0.851239669421488	0.181818181818182	0	0	0	375.89892578125	2	1	0	0	13.1000003814697	16	1.94303095340729	1.787442445755	638.122253417969	240.831893920898	240	664.830810546875	240.831893920898	414.849365234375
1	1101	360.555114746094	0	0	0	0	0.884297520661157	0.884297520661157	0	0	0	340	2	3	1.4982990026474	0.364363998174667	14.789999961853	29	2.50375699996948	1.88391411304474	552.26806640625	190.262969970703	180	628.171936035156	190.262969970703	352.278289794922
1	1101	471.699066162109	0	0	0	0	0.809917355371901	0.809917355371901	0.0909090909090909	0	0	420.475921630859	2	2	1.13137102127075	0.325082987546921	14.5500001907349	34	2.87440609931946	1.49757301807404	614.003234863281	76.1577301025391	220.9072265625	554.707153320312	42.4264068603516	558.032287597656
1	1101	606.712463378906	0	0	0	0	0.859504132231405	0.859504132231405	0	0	0	521.536193847656	3	1	NA	NA	NA	NA	NA	NA	665.281921386719	125.299644470215	172.046508789062	562.938720703125	102.956298828125	424.499694824219
1	1101	487.544860839844	0	0	0	0	0.900826446280992	0.0247933884297521	0	0	0	438.292144775391	2	1	0	0	13.1000003814697	16	1.94303095340729	1.787442445755	756.637268066406	275.862274169922	280.71337890625	691.158447265625	254.558441162109	487.647399902344
1	1101	588.217651367188	0	0	0	0	0.900826446280992	0.59504132231405	0	0	0	609.015625	2	4	0.574348986148834	1.21911597251892	10.3800001144409	19	2.49823904037476	1.03349614143372	578.705444335938	90.5538482666016	80.6225738525391	310.161254882812	90.5538482666016	186.815414428711
1	1101	607.453674316406	0	0.0247933884297521	0.0330578512396694	0	0.793388429752066	0.727272727272727	0.0247933884297521	0	0	585.234985351562	2	3	1.57730805873871	0.25400099158287	12.3199996948242	24	2.21188592910767	2.02410554885864	643.506042480469	44.7213592529297	44.7213592529297	451.774291992188	44.7213592529297	298.328674316406
1	1101	572.712829589844	0	0	0	0	0.851239669421488	0.669421487603306	0	0	0	500.899200439453	2	2	1.27279198169708	0.198514997959137	13.8999996185303	20	2.18198609352112	1.69357252120972	715.052429199219	172.046508789062	193.132080078125	596.824951171875	150	432.781707763672
1	1101	441.021545410156	0	0	0	0	0.892561983471074	0	0	0	0	420.475921630859	2	1	0	0	13.1000003814697	16	1.94303095340729	1.787442445755	680.955200195312	250	243.310501098633	660.681457519531	250	430.813171386719
1	1101	608.276245117188	0	0	0	0	0.818181818181818	0.867768595041322	0	0	0	533.385437011719	2	3	1.57730805873871	0.25400099158287	12.3199996948242	24	2.21188592910767	2.02410554885864	643.816772460938	107.70329284668	162.788208007812	545.710571289062	85.4400405883789	418.688415527344
1	1101	608.276245117188	0	0	0	0	0.851239669421488	0.818181818181818	0	0	0	532.259338378906	2	3	1.57730805873871	0.25400099158287	12.3199996948242	24	2.21188592910767	2.02410554885864	678.969787597656	143.178207397461	161.245147705078	559.016967773438	120.830459594727	410.121948242188
1	1101	466.476165771484	0	0	0	0	0.859504132231405	0.743801652892562	0	0	0	447.213592529297	2	3	1.4982990026474	0.364363998174667	14.789999961853	29	2.50375699996948	1.88391411304474	622.414672851562	158.113876342773	151.327453613281	572.188781738281	158.113876342773	340.147033691406
1	1101	444.184631347656	0	0	0	0	0.900826446280992	0	0	0	0	424.381896972656	2	1	0	0	13.1000003814697	16	1.94303095340729	1.787442445755	694.622192382812	260.192230224609	254.950973510742	670.298461914062	260.192230224609	443.846832275391
1	1101	608.276245117188	0	0	0	0	0.851239669421488	0.818181818181818	0	0	0	532.259338378906	2	3	1.57730805873871	0.25400099158287	12.3199996948242	24	2.21188592910767	2.02410554885864	678.969787597656	143.178207397461	161.245147705078	559.016967773438	120.830459594727	410.121948242188
1	1101	483.011383056641	0	0	0	0	0.900826446280992	0	0	0	0	451.774291992188	2	1	0	0	13.1000003814697	16	1.94303095340729	1.787442445755	743.034301757812	270.185119628906	270.185119628906	680.661437988281	254.558441162109	474.130798339844
1	1101	504.777191162109	0	0	0	0	0.859504132231405	0.132231404958678	0	0	0	483.011383056641	2	1	0	0	13.1000003814697	16	1.94303095340729	1.787442445755	706.823852539062	210	210	620.322509765625	210	416.773315429688
1	1101	485.077301025391	0	0	0	0	0.900826446280992	0.636363636363636	0	0	0	407.062652587891	2	2	1.27279198169708	0.198514997959137	13.8999996185303	20	2.18198609352112	1.69357252120972	746.324340820312	201.246124267578	286.356414794922	621.771667480469	176.918060302734	526.307922363281
1	1101	469.574279785156	0	0	0	0	0.900826446280992	0	0	0	0	447.213592529297	2	1	0	0	13.1000003814697	16	1.94303095340729	1.787442445755	739.256408691406	280	280	690.289794921875	268.700592041016	478.539459228516
1	1101	552.177490234375	0	0.0247933884297521	0.0247933884297521	0	0.87603305785124	0.87603305785124	0.0247933884297521	0	0	527.731018066406	2	3	1.4982990026474	0.364363998174667	14.789999961853	29	2.50375699996948	1.88391411304474	616.116882324219	50.9901962280273	50.9901962280273	460.4345703125	50.9901962280273	262.488098144531
1	1101	588.217651367188	0	0.0330578512396694	0.0661157024793388	0	0.834710743801653	0.71900826446281	0.0330578512396694	0	0	563.560119628906	2	3	1.4982990026474	0.364363998174667	14.789999961853	29	2.50375699996948	1.88391411304474	641.326721191406	30	30	440.113616943359	30	269.072479248047
1	1101	530.848388671875	0	0	0	0	0.900826446280992	0.900826446280992	0	0	0	430.464874267578	2	2	1.13137102127075	0.325082987546921	14.5500001907349	34	2.87440609931946	1.49757301807404	682.422180175781	139.283889770508	264.007568359375	608.276245117188	113.137084960938	516.236389160156
1	1101	403.112884521484	0	0	0	0	0.900826446280992	0.900826446280992	0	0	0	299.666473388672	2	2	1.13137102127075	0.325082987546921	14.5500001907349	34	2.87440609931946	1.49757301807404	674.166137695312	139.283889770508	192.093734741211	442.944702148438	94.3398132324219	674.759216308594
1	1101	441.021545410156	0	0	0	0	0.900826446280992	0.900826446280992	0	0	0	418.807830810547	2	3	1.4982990026474	0.364363998174667	14.789999961853	29	2.50375699996948	1.88391411304474	564.623779296875	120	120	549.181213378906	120	294.108825683594
1	1101	480	0	0	0	0	0.900826446280992	0.735537190082645	0	0	0	372.155883789062	2	2	1.27279198169708	0.198514997959137	13.8999996185303	20	2.18198609352112	1.69357252120972	708.307861328125	170	287.923614501953	559.464050292969	136.014709472656	572.800109863281
1	1101	463.896545410156	0	0	0	0	0.900826446280992	0.462809917355372	0	0	0	384.707672119141	2	2	1.27279198169708	0.198514997959137	13.8999996185303	20	2.18198609352112	1.69357252120972	757.165771484375	215.406585693359	308.706970214844	603.738342285156	186.010757446289	548.178833007812
1	1101	594.810913085938	0	0	0	0	0.84297520661157	0.760330578512397	0	0	0	527.731018066406	2	3	1.57730805873871	0.25400099158287	12.3199996948242	24	2.21188592910767	2.02410554885864	693.108947753906	156.524765014648	165.529449462891	567.18603515625	134.164077758789	410.365692138672
1	1101	348.855285644531	0	0	0	0	0.892561983471074	0	0	0	0	327.566772460938	2	1	0	0	13.1000003814697	16	1.94303095340729	1.787442445755	676.239624023438	320.156219482422	315.753082275391	745.452880859375	320.156219482422	490.306030273438
1	1101	555.427734375	0	0	0	0	0.859504132231405	0.528925619834711	0	0	0	487.647399902344	2	2	1.27279198169708	0.198514997959137	13.8999996185303	20	2.18198609352112	1.69357252120972	736.613891601562	192.093734741211	208.806137084961	615.223510742188	170.293869018555	442.040710449219
1	1101	527.731018066406	0	0	0	0	0.900826446280992	0.818181818181818	0	0	0	451.774291992188	2	2	1.27279198169708	0.198514997959137	13.8999996185303	20	2.18198609352112	1.69357252120972	726.223083496094	178.044937133789	241.660919189453	641.326721191406	156.204986572266	482.700744628906
1	1101	559.016967773438	0	0	0	0	0.851239669421488	0.586776859504132	0	0	0	523.545593261719	2	1	0	0	13.1000003814697	16	1.94303095340729	1.787442445755	728.010986328125	174.642486572266	174.642486572266	583.09521484375	170	406.078796386719
1	1101	444.184631347656	0	0	0	0	0.900826446280992	0	0	0	0	424.381896972656	2	1	0	0	13.1000003814697	16	1.94303095340729	1.787442445755	694.622192382812	260.192230224609	254.950973510742	670.298461914062	260.192230224609	443.846832275391
1	1101	475.184173583984	0	0	0	0	0.900826446280992	0.545454545454545	0	0	0	398.120574951172	2	2	1.27279198169708	0.198514997959137	13.8999996185303	20	2.18198609352112	1.69357252120972	754.519714355469	210.23796081543	295.465728759766	617.170959472656	184.390884399414	534.134826660156
1	1101	519.711486816406	0	0	0	0	0.900826446280992	0.685950413223141	0	0	0	447.213592529297	2	2	1.27279198169708	0.198514997959137	13.8999996185303	20	2.18198609352112	1.69357252120972	740.270202636719	192.093734741211	246.981781005859	649.384338378906	170.293869018555	484.148742675781
1	1101	473.814300537109	0	0	0	0	0.900826446280992	0.553719008264463	0	0	0	393.573364257812	2	2	1.27279198169708	0.198514997959137	13.8999996185303	20	2.18198609352112	1.69357252120972	748.865783691406	206.155288696289	299.666473388672	608.276245117188	178.044937133789	540.370239257812
1	1101	310.161254882812	0	0	0	0	0.900826446280992	0.900826446280992	0	0	0	184.390884399414	2	3	0.433012992143631	1.03972101211548	11.0200004577637	15	2.24132609367371	1.10014426708221	836.002380371094	421.070068359375	491.629943847656	196.468826293945	241.660919189453	494.772674560547
1	1101	274.590606689453	0	0	0	0	0.900826446280992	0.900826446280992	0	0	0	120.830459594727	2	3	0.433012992143631	1.03972101211548	11.0200004577637	15	2.24132609367371	1.10014426708221	720.069458007812	321.403167724609	390	130	174.928558349609	604.069519042969
1	1101	360.555114746094	0	0	0	0	0.900826446280992	0	0	0	0	340	2	1	0	0	13.1000003814697	16	1.94303095340729	1.787442445755	738.782775878906	373.363098144531	370.540161132812	759.276000976562	373.363098144531	548.178833007812
1	1101	553.172668457031	0	0	0	0	0.859504132231405	0.59504132231405	0	0	0	483.011383056641	2	2	1.27279198169708	0.198514997959137	13.8999996185303	20	2.18198609352112	1.69357252120972	730	184.390884399414	211.896194458008	616.603576660156	162.788208007812	448.218688964844
1	1101	349.284973144531	0	0	0	0	0.900826446280992	0.900826446280992	0	0	0	241.867736816406	2	3	1.20718705654144	0.646737992763519	14.9300003051758	20	2.24541091918945	1.5907381772995	684.105224609375	158.113876342773	174.928558349609	375.89892578125	94.8683319091797	740.270202636719
1	1101	567.978881835938	0	0	0	0	0.851239669421488	0.702479338842975	0	0	0	541.202392578125	2	3	1.57730805873871	0.25400099158287	12.3199996948242	24	2.21188592910767	2.02410554885864	714.002807617188	155.241744995117	155.241744995117	563.205139160156	155.241744995117	390.512481689453
1	1101	322.024841308594	0	0	0	0	0.892561983471074	0.0413223140495868	0	0	0	300.166625976562	2	1	0	0	13.1000003814697	16	1.94303095340729	1.787442445755	673.572570800781	340.147033691406	332.415405273438	767.919250488281	340.147033691406	506.359558105469
1	1101	393.192077636719	0	0	0	0	0.900826446280992	0.132231404958678	0	0	0	317.647613525391	2	1	0	0	13.1000003814697	16	1.94303095340729	1.787442445755	811.233642578125	272.946868896484	372.155883789062	566.480346679688	238.537216186523	610.327758789062
1	1101	514.295654296875	0	0	0	0	0.851239669421488	0.504132231404959	0	0	0	493.963562011719	2	3	1.57730805873871	0.25400099158287	12.3199996948242	24	2.21188592910767	2.02410554885864	681.542358398438	170	170	580.086181640625	170	377.359252929688
1	1101	304.138122558594	0	0	0	0	0.900826446280992	0.694214876033058	0	0	0	254.950973510742	2	2	0.424264013767242	0.647446990013123	13	15	1.97646594047546	1.51806533336639	888.650634765625	420.594818115234	472.652099609375	625.140014648438	266.270538330078	672.309448242188
1	1101	353.411926269531	0	0	0	0	0.900826446280992	0	0	0	0	331.209899902344	2	1	0	0	13.1000003814697	16	1.94303095340729	1.787442445755	690.289794921875	330.605499267578	327.566772460938	754.254577636719	330.605499267578	502.195190429688
1	1101	492.442901611328	0	0	0	0	0.900826446280992	0.421487603305785	0	0	0	425.440948486328	2	2	1.27279198169708	0.198514997959137	13.8999996185303	20	2.18198609352112	1.69357252120972	770.06494140625	222.036026000977	272.029418945312	657.419189453125	200	502.195190429688
1	1101	281.780059814453	0	0	0	0	0.900826446280992	0.867768595041322	0	0	0	232.59407043457	2	2	0.424264013767242	0.647446990013123	13	15	1.97646594047546	1.51806533336639	909.0654296875	433.820251464844	493.659790039062	612.943725585938	244.131118774414	694.622192382812
1	1101	439.089965820312	0	0	0	0	0.851239669421488	0.661157024793388	0	0	0	420.475921630859	2	3	1.4982990026474	0.364363998174667	14.789999961853	29	2.50375699996948	1.88391411304474	612.698974609375	172.626770019531	170	594.138061523438	172.626770019531	351.140991210938
1	1101	438.292144775391	0	0	0	0	0.900826446280992	0.900826446280992	0	0	0	415.932678222656	2	3	1.4982990026474	0.364363998174667	14.789999961853	29	2.50375699996948	1.88391411304474	551.543273925781	110.45361328125	107.70329284668	541.294738769531	110.45361328125	281.602569580078
1	1101	200.997512817383	0	0	0	0	0.900826446280992	0.900826446280992	0	0	0	170.293869018555	2	3	1.3248770236969	0.516882002353668	15.3800001144409	28	2.51841592788696	1.77223527431488	879.317932128906	640.078125	630.079345703125	836.002380371094	263.058929443359	755.910034179688
1	1101	303.64453125	0	0	0	0	0.892561983471074	0.793388429752066	0	0	0	277.308502197266	2	3	1.3248770236969	0.516882002353668	15.3800001144409	28	2.51841592788696	1.77223527431488	827.586853027344	502.493774414062	500.099975585938	741.080322265625	312.409973144531	674.685119628906
1	1101	470.106384277344	0	0	0	0	0.851239669421488	0.636363636363636	0	0	0	451.774291992188	2	3	1.57730805873871	0.25400099158287	12.3199996948242	24	2.21188592910767	2.02410554885864	635.609924316406	170.293869018555	162.788208007812	581.377685546875	170.293869018555	353.411926269531
1	1101	219.317123413086	0	0	0	0	0.900826446280992	0.900826446280992	0	0	0	125.299644470215	2	2	0.424264013767242	0.647446990013123	13	15	1.97646594047546	1.51806533336639	971.853881835938	608.276245117188	644.980590820312	687.313598632812	189.736663818359	695.701110839844
1	1101	300.832183837891	0	0	0	0	0.900826446280992	0.644628099173554	0	0	0	245.967483520508	2	2	0.424264013767242	0.647446990013123	13	15	1.97646594047546	1.51806533336639	913.016967773438	375.765899658203	454.53271484375	568.858520507812	254.950973510742	680
1	1101	565.154846191406	0	0	0	0	0.859504132231405	0.578512396694215	0	0	0	496.487670898438	2	2	1.27279198169708	0.198514997959137	13.8999996185303	20	2.18198609352112	1.69357252120972	729.177612304688	186.010757446289	199.248580932617	605.309814453125	164.012191772461	434.165863037109
1	1101	284.60498046875	0	0	0	0	0.900826446280992	0.900826446280992	0	0	0	187.882949829102	2	3	1.3248770236969	0.516882002353668	15.3800001144409	28	2.51841592788696	1.77223527431488	902.718139648438	599.416381835938	598.41455078125	742.428466796875	260	753.923095703125
1	1101	411.096099853516	0	0	0	0	0.900826446280992	0.727272727272727	0	0	0	296.816436767578	2	3	1.20718705654144	0.646737992763519	14.9300003051758	20	2.24541091918945	1.5907381772995	755.843872070312	219.317123413086	294.108825683594	500.899200439453	180.277557373047	644.437744140625
1	1101	370.135101318359	0	0	0	0	0.900826446280992	0.702479338842975	0	0	0	272.946868896484	2	3	1.20718705654144	0.646737992763519	14.9300003051758	20	2.24541091918945	1.5907381772995	800.562316894531	264.007568359375	334.215484619141	503.289184570312	224.722045898438	662.193298339844
1	1101	326.496551513672	0	0	0	0	0.900826446280992	0	0	0	0	304.138122558594	2	1	0	0	13.1000003814697	16	1.94303095340729	1.787442445755	687.67724609375	350	343.656799316406	776.466369628906	350	517.880310058594
1	1101	250.59928894043	0	0	0	0	0.851239669421488	0.851239669421488	0.00826446280991736	0	0	50	2	3	1.20718705654144	0.646737992763519	14.9300003051758	20	2.24541091918945	1.5907381772995	811.541748046875	216.333084106445	234.093994140625	192.35383605957	58.3095207214355	771.621643066406
1	1101	364.965759277344	0	0	0	0	0.900826446280992	0.900826446280992	0	0	0	269.258239746094	2	2	1.13137102127075	0.325082987546921	14.5500001907349	34	2.87440609931946	1.49757301807404	670.522155761719	140.356689453125	170.293869018555	403.112884521484	85.4400405883789	712.179748535156
1	1101	361.247833251953	0	0	0	0	0.900826446280992	0.884297520661157	0	0	0	254.950973510742	2	3	1.20718705654144	0.646737992763519	14.9300003051758	20	2.24541091918945	1.5907381772995	801.124206542969	265.706604003906	325.576416015625	481.04052734375	223.606796264648	682.495422363281
1	1101	340.147033691406	0	0	0	0	0.900826446280992	0.652892561983471	0	0	0	254.950973510742	2	3	1.20718705654144	0.646737992763519	14.9300003051758	20	2.24541091918945	1.5907381772995	836.301391601562	299.666473388672	368.781768798828	512.445129394531	260.768096923828	674.240295410156
1	1101	583.09521484375	0	0	0	0	0.867768595041322	0.867768595041322	0	0	0	488.773986816406	2	2	1.13137102127075	0.325082987546921	14.5500001907349	34	2.87440609931946	1.49757301807404	660.681457519531	113.137084960938	206.155288696289	589.406494140625	92.195442199707	460.108673095703
1	1101	310.483489990234	0	0	0	0	0.900826446280992	0.553719008264463	0	0	0	254.950973510742	2	2	0.424264013767242	0.647446990013123	13	15	1.97646594047546	1.51806533336639	904.267639160156	366.742431640625	448.218688964844	570.701293945312	264.007568359375	671.192993164062
1	1101	323.882690429688	0	0	0	0	0.900826446280992	0.520661157024793	0	0	0	258.069763183594	2	1	0	0	13.1000003814697	16	1.94303095340729	1.787442445755	872.353149414062	335.410186767578	412.310577392578	545.710571289062	268.328155517578	668.879638671875
1	1101	420.475921630859	0	0	0	0	0.84297520661157	0.12396694214876	0	0	0	398.246154785156	2	1	0	0	13.1000003814697	16	1.94303095340729	1.787442445755	650	233.452346801758	230.21728515625	652.763366699219	233.452346801758	411.096099853516
1	1101	310.483489990234	0	0	0	0	0.900826446280992	0.553719008264463	0	0	0	254.950973510742	2	2	0.424264013767242	0.647446990013123	13	15	1.97646594047546	1.51806533336639	904.267639160156	366.742431640625	448.218688964844	570.701293945312	264.007568359375	671.192993164062
1	1101	281.780059814453	0	0	0	0	0.900826446280992	0.867768595041322	0	0	0	232.59407043457	2	2	0.424264013767242	0.647446990013123	13	15	1.97646594047546	1.51806533336639	909.0654296875	433.820251464844	493.659790039062	612.943725585938	244.131118774414	694.622192382812
1	1101	567.978881835938	0	0	0	0	0.851239669421488	0.619834710743802	0	0	0	518.844848632812	2	2	1.27279198169708	0.198514997959137	13.8999996185303	20	2.18198609352112	1.69357252120972	721.387573242188	177.200454711914	177.200454711914	584.208862304688	161.245147705078	412.310577392578
1	1101	310.483489990234	0	0	0	0	0.900826446280992	0.553719008264463	0	0	0	254.950973510742	2	2	0.424264013767242	0.647446990013123	13	15	1.97646594047546	1.51806533336639	904.267639160156	366.742431640625	448.218688964844	570.701293945312	264.007568359375	671.192993164062
1	1101	400.499694824219	0	0	0	0	0.900826446280992	0.900826446280992	0	0	0	324.499603271484	2	2	1.13137102127075	0.325082987546921	14.5500001907349	34	2.87440609931946	1.49757301807404	646.219787597656	111.803398132324	174.928558349609	457.930114746094	67.0820388793945	656.048767089844
1	1101	383.275360107422	0	0	0	0	0.900826446280992	0	0	0	0	326.496551513672	2	1	0	0	13.1000003814697	16	1.94303095340729	1.787442445755	854.400390625	313.847106933594	380.788665771484	607.2890625	283.019439697266	600.333251953125
1	1101	583.09521484375	0	0	0	0	0.867768595041322	0.867768595041322	0	0	0	488.773986816406	2	2	1.13137102127075	0.325082987546921	14.5500001907349	34	2.87440609931946	1.49757301807404	660.681457519531	113.137084960938	206.155288696289	589.406494140625	92.195442199707	460.108673095703
1	1101	281.780059814453	0	0	0	0	0.900826446280992	0.867768595041322	0	0	0	232.59407043457	2	2	0.424264013767242	0.647446990013123	13	15	1.97646594047546	1.51806533336639	909.0654296875	433.820251464844	493.659790039062	612.943725585938	244.131118774414	694.622192382812
1	1101	202.484573364258	0	0	0	0	0.900826446280992	0.900826446280992	0	0	0	130	2	2	0.424264013767242	0.647446990013123	13	15	1.97646594047546	1.51806533336639	976.729248046875	576.974853515625	629.682434082031	654.904602050781	170	706.045349121094
1	1101	487.647399902344	0	0	0.0330578512396694	0	0.429752066115702	0.545454545454545	0	0	0	697.710571289062	2	1	0	0	9	10	1.0472559928894	2.35143733024597	493.963562011719	184.390884399414	50	223.606796264648	94.8683319091797	230.867935180664
1	1101	310.483489990234	0	0	0	0	0.900826446280992	0.553719008264463	0	0	0	254.950973510742	2	2	0.424264013767242	0.647446990013123	13	15	1.97646594047546	1.51806533336639	904.267639160156	366.742431640625	448.218688964844	570.701293945312	264.007568359375	671.192993164062
1	1101	310.483489990234	0	0	0	0	0.900826446280992	0.553719008264463	0	0	0	254.950973510742	2	2	0.424264013767242	0.647446990013123	13	15	1.97646594047546	1.51806533336639	904.267639160156	366.742431640625	448.218688964844	570.701293945312	264.007568359375	671.192993164062
1	1101	317.804962158203	0	0	0	0	0.900826446280992	0.545454545454545	0	0	0	268.328155517578	2	2	0.424264013767242	0.647446990013123	13	15	1.97646594047546	1.51806533336639	884.081420898438	398.246154785156	453.982391357422	618.142395019531	277.848876953125	657.951354980469
1	1101	366.742431640625	0	0	0	0	0.900826446280992	0.0991735537190083	0	0	0	302.324340820312	2	1	0	0	13.1000003814697	16	1.94303095340729	1.787442445755	847.230773925781	308.706970214844	398.497161865234	575.673522949219	274.590606689453	624.339660644531
1	1101	300.832183837891	0	0	0	0	0.900826446280992	0.644628099173554	0	0	0	245.967483520508	2	2	0.424264013767242	0.647446990013123	13	15	1.97646594047546	1.51806533336639	913.016967773438	375.765899658203	454.53271484375	568.858520507812	254.950973510742	680
1	1101	291.547607421875	0	0	0	0	0.900826446280992	0.768595041322314	0	0	0	241.660919189453	2	2	0.424264013767242	0.647446990013123	13	15	1.97646594047546	1.51806533336639	912.140319824219	407.062652587891	476.759887695312	595.399047851562	250.59928894043	684.470581054688
1	1101	322.490295410156	0	0	0	0	0.900826446280992	0.570247933884298	0	0	0	272.946868896484	2	2	0.424264013767242	0.647446990013123	13	15	1.97646594047546	1.51806533336639	866.833312988281	420.475921630859	460.977233886719	646.297119140625	286.006988525391	655.515075683594
1	1101	357.770874023438	0	0	0	0	0.900826446280992	0	0	0	0	335.410186767578	2	1	0	0	13.1000003814697	16	1.94303095340729	1.787442445755	724.706848144531	362.215393066406	360.138854980469	771.297607421875	362.215393066406	536.003723144531
1	1101	482.700744628906	0	0	0	0	0.900826446280992	0.355371900826446	0	0	0	416.773315429688	2	2	1.27279198169708	0.198514997959137	13.8999996185303	20	2.18198609352112	1.69357252120972	778.01025390625	230.21728515625	281.602569580078	653.069702148438	208.086517333984	510.391998291016
1	1101	272.946868896484	0	0	0	0	0.900826446280992	0.859504132231405	0	0	0	210.23796081543	2	2	0.424264013767242	0.647446990013123	13	15	1.97646594047546	1.51806533336639	912.359558105469	375.765899658203	438.406219482422	526.117858886719	219.317123413086	716.937927246094
1	1101	596.824951171875	0	0	0	0	0.859504132231405	0.851239669421488	0	0	0	513.127685546875	2	2	1.27279198169708	0.198514997959137	13.8999996185303	20	2.18198609352112	1.69357252120972	672.681213378906	130.384048461914	180.277557373047	572.712829589844	108.166542053223	431.393096923828
1	1101	316.227752685547	0	0	0	0	0.900826446280992	0.743801652892562	0	0	0	281.780059814453	2	2	0.424264013767242	0.647446990013123	13	15	1.97646594047546	1.51806533336639	827.345153808594	493.659790039062	490.917510986328	731.710327148438	311.4482421875	667.083190917969
1	1101	316.227752685547	0	0	0	0	0.900826446280992	0.743801652892562	0	0	0	281.780059814453	2	2	0.424264013767242	0.647446990013123	13	15	1.97646594047546	1.51806533336639	827.345153808594	493.659790039062	490.917510986328	731.710327148438	311.4482421875	667.083190917969
1	1101	296.98486328125	0	0	0	0	0.900826446280992	0.900826446280992	0	0	0	237.065399169922	2	2	0.424264013767242	0.647446990013123	13	15	1.97646594047546	1.51806533336639	876.812438964844	505.371154785156	524.690368652344	690.289794921875	261.725036621094	706.045349121094
1	1101	340	0	0	0	0	0.900826446280992	0.206611570247934	0	0	0	317.647613525391	2	1	0	0	13.1000003814697	16	1.94303095340729	1.787442445755	785.684387207031	434.165863037109	431.045227050781	738.241149902344	354.682952880859	608.769226074219
1	1101	220	0	0	0	0	0.776859504132231	0.776859504132231	0.12396694214876	0	0	192.35383605957	2	3	1.20718705654144	0.646737992763519	14.9300003051758	20	2.24541091918945	1.5907381772995	651.920227050781	86.0232543945312	94.3398132324219	275.862274169922	40	840.595031738281
1	1101	352.278289794922	0	0	0	0	0.900826446280992	0.900826446280992	0	0	0	147.648223876953	2	3	1.20718705654144	0.646737992763519	14.9300003051758	20	2.24541091918945	1.5907381772995	790.759155273438	261.725036621094	269.072479248047	326.955657958984	156.524765014648	813.203552246094
1	1101	325.729949951172	0	0	0	0	0.900826446280992	0.900826446280992	0	0	0	174.928558349609	2	3	1.20718705654144	0.646737992763519	14.9300003051758	20	2.24541091918945	1.5907381772995	822.192199707031	288.617401123047	319.061126708984	398.497161865234	187.882949829102	765.767578125
1	1101	316.227752685547	0	0	0	0	0.900826446280992	0.743801652892562	0	0	0	281.780059814453	2	2	0.424264013767242	0.647446990013123	13	15	1.97646594047546	1.51806533336639	827.345153808594	493.659790039062	490.917510986328	731.710327148438	311.4482421875	667.083190917969
1	1101	266.270538330078	0	0	0	0	0.900826446280992	0.900826446280992	0	0	0	161.245147705078	2	3	1.4982990026474	0.364363998174667	14.789999961853	29	2.50375699996948	1.88391411304474	269.072479248047	114.017539978027	114.017539978027	652.993103027344	114.017539978027	325.576416015625
1	1101	346.69873046875	0.28099173553719	0	0.446280991735537	0	0.363636363636364	0.363636363636364	0.0495867768595041	0	0	76.1577301025391	1	2	0.282842993736267	0.673012018203735	15	25	2.39743900299072	1.88257896900177	0	120.415946960449	0	693.541625976562	28.2842712402344	431.045227050781
1	1101	308.706970214844	0	0	0	0	0.900826446280992	0.636363636363636	0	0	0	259.422424316406	2	2	0.424264013767242	0.647446990013123	13	15	1.97646594047546	1.51806533336639	890.224670410156	407.062652587891	463.896545410156	616.603576660156	269.258239746094	667.083190917969
1	1101	230.21728515625	0	0	0	0	0.900826446280992	0.900826446280992	0	0	0	156.524765014648	2	2	0.424264013767242	0.647446990013123	13	15	1.97646594047546	1.51806533336639	948.472473144531	567.978881835938	606.712463378906	672.681213378906	197.230834960938	730.821472167969
1	1101	243.515914916992	0	0	0	0	0.884297520661157	0.859504132231405	0	0	0	221.359436035156	2	3	1.3248770236969	0.516882002353668	15.3800001144409	28	2.51841592788696	1.77223527431488	795.110046386719	510.098022460938	501.597442626953	800.562316894531	355.105621337891	674.759216308594
1	1101	313.209197998047	0	0	0	0	0.900826446280992	0.545454545454545	0	0	0	259.422424316406	2	2	0.424264013767242	0.647446990013123	13	15	1.97646594047546	1.51806533336639	909.175476074219	371.214233398438	451.220581054688	580.517028808594	268.328155517578	666.483337402344
1	1101	362.215393066406	0	0	0	0	0.900826446280992	0.322314049586777	0	0	0	286.530975341797	2	1	0	0	13.1000003814697	16	1.94303095340729	1.787442445755	832.406127929688	295.296447753906	380.131561279297	547.083190917969	259.422424316406	640.702758789062
1	1101	308.706970214844	0	0	0	0	0.900826446280992	0.636363636363636	0	0	0	259.422424316406	2	2	0.424264013767242	0.647446990013123	13	15	1.97646594047546	1.51806533336639	890.224670410156	407.062652587891	463.896545410156	616.603576660156	269.258239746094	667.083190917969
1	1101	206.155288696289	0	0	0	0	0.900826446280992	0.900826446280992	0	0	0	111.803398132324	2	2	0.424264013767242	0.647446990013123	13	15	1.97646594047546	1.51806533336639	985.951293945312	612.698974609375	656.201171875	678.969787597656	177.200454711914	683.081237792969
1	1101	201.246124267578	0	0	0	0	0.900826446280992	0.900826446280992	0	0	0	116.619041442871	2	2	0.424264013767242	0.647446990013123	13	15	1.97646594047546	1.51806533336639	984.9365234375	599.332946777344	647.765380859375	667.532775878906	170.880081176758	689.637573242188
1	1101	206.155288696289	0	0	0	0	0.900826446280992	0.900826446280992	0	0	0	111.803398132324	2	2	0.424264013767242	0.647446990013123	13	15	1.97646594047546	1.51806533336639	985.951293945312	612.698974609375	656.201171875	678.969787597656	177.200454711914	683.081237792969
1	1101	215.406585693359	0	0	0	0	0.900826446280992	0.900826446280992	0	0	0	116.619041442871	2	2	0.424264013767242	0.647446990013123	13	15	1.97646594047546	1.51806533336639	979.489685058594	617.170959472656	654.904602050781	688.839599609375	186.815414428711	686.221557617188
1	1101	213.775588989258	0	0	0	0	0.900826446280992	0.900826446280992	0	0	0	116.619041442871	2	2	0.424264013767242	0.647446990013123	13	15	1.97646594047546	1.51806533336639	936.3759765625	401.621704101562	435.660430908203	440.454315185547	128.062484741211	769.675231933594
1	1101	336.154724121094	0	0	0	0	0.900826446280992	0.462809917355372	0	0	0	286.530975341797	2	1	0	0	13.1000003814697	16	1.94303095340729	1.787442445755	852.76025390625	415.932678222656	450.444213867188	657.647338867188	300	642.572937011719
1	1101	336.154724121094	0	0	0	0	0.900826446280992	0.462809917355372	0	0	0	286.530975341797	2	1	0	0	13.1000003814697	16	1.94303095340729	1.787442445755	852.76025390625	415.932678222656	450.444213867188	657.647338867188	300	642.572937011719
1	1101	360.555114746094	0	0	0	0	0.900826446280992	0.140495867768595	0	0	0	308.706970214844	2	1	0	0	13.1000003814697	16	1.94303095340729	1.787442445755	862.670288085938	349.284973144531	406.078796386719	618.4658203125	317.647613525391	617.170959472656
1	1101	282.842712402344	0	0	0	0	0.900826446280992	0.900826446280992	0	0	0	134.164077758789	2	3	0.433012992143631	1.03972101211548	11.0200004577637	15	2.24132609367371	1.10014426708221	722.011108398438	332.415405273438	400.124969482422	143.178207397461	188.679626464844	594.053894042969
1	1101	220.9072265625	0	0	0	0	0.900826446280992	0.900826446280992	0	0	0	120.415946960449	2	3	0.433012992143631	1.03972101211548	11.0200004577637	15	2.24132609367371	1.10014426708221	885.268310546875	427.2001953125	494.974761962891	184.390884399414	181.107696533203	488.364624023438
1	1205	487.544860839844	0	0	0	0	0.471074380165289	0.677685950413223	0	0	0	640.078125	2	2	1.13137102127075	0.325082987546921	12	11	1.67030203342438	1.35724318027496	523.450073242188	213.775588989258	123.693168640137	194.16487121582	148.660690307617	158.113876342773
1	1205	578.705444335938	0	0	0	0	0.396694214876033	0.330578512396694	0.173553719008264	0	0	691.158447265625	2	1	0	0	13	12	1.91941797733307	1.24637651443481	487.954925537109	147.648223876953	64.0312423706055	371.618072509766	28.2842712402344	349.284973144531
1	1205	484.664825439453	0	0	0	0	0.40495867768595	0.859504132231405	0	0	0	644.049682617188	2	2	0.141421005129814	0.688139021396637	7.30000019073486	13	1.57553195953369	2.00779724121094	424.264068603516	150.332962036133	147.648223876953	422.018951416016	110.45361328125	447.213592529297
1	1205	439.658966064453	0	0	0	0	0.793388429752066	0.900826446280992	0	0	0	660.302978515625	2	2	0.141421005129814	0.688139021396637	7.30000019073486	13	1.57553195953369	2.00779724121094	366.196655273438	203.960784912109	158.113876342773	403.112884521484	140	470.956481933594
1	1205	469.574279785156	0	0	0	0	0.56198347107438	0.652892561983471	0	0	0	603.738342285156	2	1	0	0	9	10	1.37065601348877	1.84916424751282	424.499694824219	126.491104125977	187.882949829102	464.004302978516	89.4427185058594	482.700744628906
1	1205	570.087707519531	0	0	0	0	0.586776859504132	0.297520661157025	0.0165289256198347	0	0	655.133544921875	2	1	0	0	13	12	1.91941797733307	1.24637651443481	496.789703369141	134.164077758789	98.9949493408203	407.185455322266	53.8516464233398	376.430603027344
1	1205	588.557556152344	0	0	0	0	0.859504132231405	0.809917355371901	0	0	0	509.901947021484	2	2	1.27279198169708	0.198514997959137	13.8999996185303	20	2.18198609352112	1.69357252120972	686.80419921875	144.222045898438	183.575592041016	580.517028808594	122.065559387207	431.393096923828
1	1205	551.45263671875	0	0	0	0	0.900826446280992	0.900826446280992	0	0	0	452.769256591797	2	2	1.13137102127075	0.325082987546921	14.5500001907349	34	2.87440609931946	1.49757301807404	672.011901855469	125.299644470215	242.074371337891	623.618469238281	102.956298828125	495.176727294922
1	1205	550.817565917969	0	0	0	0	0.900826446280992	0.900826446280992	0	0	0	447.772277832031	2	2	1.13137102127075	0.325082987546921	14.5500001907349	34	2.87440609931946	1.49757301807404	666.108093261719	120.830459594727	248.39485168457	617.73779296875	98.4885787963867	502.493774414062
1	1205	475.394561767578	0	0	0	0	0.43801652892562	0.884297520661157	0	0	0	639.531066894531	2	2	0.141421005129814	0.688139021396637	7.30000019073486	13	1.57553195953369	2.00779724121094	417.2529296875	151.327453613281	156.524765014648	428.018676757812	111.803398132324	457.055786132812
1	1205	446.430297851562	0	0	0	0	0.735537190082645	0.900826446280992	0	0	0	674.240295410156	2	2	0.141421005129814	0.688139021396637	7.30000019073486	13	1.57553195953369	2.00779724121094	364.005493164062	212.132034301758	145.602203369141	388.972991943359	130	460.4345703125
1	1205	351.283355712891	0	0	0	0	0.900826446280992	0.900826446280992	0	0	0	671.788635253906	2	2	1.27279198169708	0.198514997959137	10.3999996185303	17	1.72032594680786	2.35407447814941	244.131118774414	319.530914306641	223.606796264648	398.246154785156	181.107696533203	542.309875488281
1	1205	461.735870361328	0	0	0	0	0.776859504132231	0.776859504132231	0.12396694214876	0	0	415.932678222656	2	2	1.13137102127075	0.325082987546921	14.5500001907349	34	2.87440609931946	1.49757301807404	609.015625	72.1110229492188	210.950225830078	546.443054199219	36.0555114746094	566.127197265625
1	1205	528.10986328125	0	0	0	0	0.264462809917355	0.694214876033058	0	0	0	675.351745605469	2	1	0	0	9	10	1.37065601348877	1.84916424751282	446.878051757812	162.788208007812	98.4885787963867	385.875640869141	67.0820388793945	396.232269287109
1	1205	585.234985351562	0	0	0	0	0.900826446280992	0.694214876033058	0	0	0	596.824951171875	2	4	0.574348986148834	1.21911597251892	10.3800001144409	19	2.49823904037476	1.03349614143372	556.596801757812	104.40306854248	94.8683319091797	301.496276855469	104.40306854248	164.924224853516
1	1205	563.648803710938	0	0	0	0	0.644628099173554	0.239669421487603	0	0	0	619.112243652344	2	1	0	0	13	12	1.91941797733307	1.24637651443481	508.035430908203	98.4885787963867	134.536239624023	442.831787109375	70.7106781005859	404.969146728516
1	1205	346.69873046875	0	0	0	0	0.851239669421488	0.322314049586777	0	0	0	520.096130371094	2	1	0	0	10	11	1.56574094295502	1.72046506404877	331.209899902344	202.484573364258	206.155288696289	539.073303222656	130.384048461914	606.712463378906
1	1205	396.988677978516	0	0	0	0	0.900826446280992	0.900826446280992	0	0	0	367.151184082031	2	3	1.4982990026474	0.364363998174667	14.789999961853	29	2.50375699996948	1.88391411304474	492.442901611328	100	90	547.083190917969	100	260.768096923828
1	1205	605.392456054688	0	0	0	0	0.462809917355372	0.396694214876033	0.0413223140495868	0	0	652.993103027344	2	1	0	0	13	12	1.91941797733307	1.24637651443481	531.507263183594	121.655250549316	98.4885787963867	414.366973876953	44.7213592529297	354.682952880859
1	1205	600.832763671875	0	0	0	0	0.487603305785124	0.256198347107438	0.15702479338843	0	0	693.181091308594	2	1	0	0	13	12	1.91941797733307	1.24637651443481	509.116882324219	125.299644470215	58.3095207214355	373.363098144531	10	332.415405273438
1	1205	563.205139160156	0	0	0.0578512396694215	0	0.487603305785124	0.272727272727273	0.239669421487603	0	0	715.541748046875	1	1	0	0	10	52	3.33640909194946	1.3268381357193	494.974761962891	134.536239624023	14.1421356201172	328.937683105469	0	304.138122558594
1	1205	531.507263183594	0	0	0.0909090909090909	0	0.636363636363636	0.479338842975207	0.0330578512396694	0	0	689.637573242188	2	2	1.13137102127075	0.325082987546921	12	11	1.67030203342438	1.35724318027496	506.063232421875	143.178207397461	40	276.586334228516	50	250.199920654297
1	1205	572.712829589844	0	0	0	0	0.652892561983471	0.247933884297521	0	0	0	624.339660644531	2	1	0	0	13	12	1.91941797733307	1.24637651443481	514.00390625	102.956298828125	128.062484741211	438.634246826172	78.1024932861328	395.600799560547
1	1205	487.031829833984	0	0	0	0	0.388429752066116	0.900826446280992	0	0	0	666.408264160156	2	1	0	0	9	10	1.37065601348877	1.84916424751282	414.004821777344	170	130	400	101.980392456055	434.165863037109
1	1205	346.554473876953	0	0	0	0	0.900826446280992	0.644628099173554	0	0	0	693.181091308594	2	1	0	0	12	10	1.50217700004578	1.65910494327545	425.205841064453	419.761840820312	82.4621124267578	82.4621124267578	100	254.950973510742
1	1205	214.709106445312	0	0	0.421487603305785	0.15702479338843	0.0495867768595041	0.528925619834711	0.140495867768595	0	0	626.498229980469	2	1	0	0	12	14	1.7545759677887	1.72538471221924	283.196044921875	472.652099609375	22.3606796264648	30	22.3606796264648	382.8837890625
1	1205	268.328155517578	0	0	0.636363636363636	0.0909090909090909	0.0495867768595041	0.264462809917355	0.545454545454545	0	0	681.542358398438	2	3	0.346410006284714	1.05491995811462	18	68	3.62700605392456	1.33263039588928	330.151489257812	413.037536621094	0	41.2310562133789	0	339.705749511719
1	1205	258.069763183594	0	0	0.504132231404959	0.330578512396694	0.264462809917355	0.396694214876033	0.173553719008264	0	0	666.408264160156	1	5	0.637377023696899	1.44464600086212	15.5500001907349	24	2.35941791534424	1.86445772647858	332.415405273438	450	0	0	22.3606796264648	336.005950927734
1	1205	586.941223144531	0	0	0	0	0.900826446280992	0.809917355371901	0	0	0	576.88818359375	2	4	0.574348986148834	1.21911597251892	10.3800001144409	19	2.49823904037476	1.03349614143372	524.976196289062	120	110	296.141845703125	120	133.416641235352
1	1205	608.358459472656	0	0	0	0	0.380165289256198	0.520661157024793	0	0	0	621.691223144531	2	1	0	0	9	10	1.37065601348877	1.84916424751282	548.178833007812	106.301460266113	130	445.982055664062	76.1577301025391	375.765899658203
1	1205	612.045776367188	0	0	0	0	0.520661157024793	0.264462809917355	0.115702479338843	0	0	688.767028808594	2	1	0	0	9	10	1.37065601348877	1.84916424751282	523.259033203125	111.803398132324	63.2455520629883	379.473327636719	10	325.729949951172
1	1205	520.096130371094	0	0	0.00826446280991736	0	0.0413223140495868	0.785123966942149	0.0826446280991736	0	0	737.902404785156	2	1	0	0	9	10	1.37065601348877	1.84916424751282	417.2529296875	212.602920532227	58.3095207214355	324.499603271484	40	370.135101318359
1	1205	627.694213867188	0	0	0	0	0.363636363636364	0.512396694214876	0.0247933884297521	0	0	652.993103027344	2	1	0	0	9	10	1.37065601348877	1.84916424751282	552.26806640625	100.498756408691	100.498756408691	417.612274169922	50	340.147033691406
1	1205	536.656311035156	0	0	0	0	0.611570247933884	0.264462809917355	0.00826446280991736	0	0	604.152282714844	2	1	0	0	13	12	1.91941797733307	1.24637651443481	487.954925537109	90.5538482666016	155.563491821289	456.508483886719	53.8516464233398	433.243591308594
1	1205	596.154357910156	0	0	0	0	0.900826446280992	0.760330578512397	0	0	0	571.401794433594	2	4	0.574348986148834	1.21911597251892	10.3800001144409	19	2.49823904037476	1.03349614143372	528.10986328125	110	100	305.941162109375	110	136.014709472656
1	1205	552.26806640625	0	0	0	0	0.892561983471074	0.892561983471074	0	0	0	465.295593261719	2	2	1.13137102127075	0.325082987546921	14.5500001907349	34	2.87440609931946	1.49757301807404	650	102.956298828125	233.452346801758	607.2890625	80.6225738525391	489.182983398438
1	1205	573.8466796875	0	0	0	0	0.900826446280992	0.801652892561983	0	0	0	590.3388671875	2	4	0.574348986148834	1.21911597251892	10.3800001144409	19	2.49823904037476	1.03349614143372	531.601379394531	130	120	284.429260253906	130	141.421356201172
1	1205	586.941223144531	0	0	0	0	0.900826446280992	0.809917355371901	0	0	0	576.88818359375	2	4	0.574348986148834	1.21911597251892	10.3800001144409	19	2.49823904037476	1.03349614143372	524.976196289062	120	110	296.141845703125	120	133.416641235352
1	1205	563.648803710938	0	0	0	0	0.900826446280992	0.834710743801653	0	0	0	581.377685546875	2	4	0.574348986148834	1.21911597251892	10.3800001144409	19	2.49823904037476	1.03349614143372	506.95166015625	150	140	269.258239746094	150	120
1	1205	495.782196044922	0	0	0	0	0.900826446280992	0.84297520661157	0	0	0	557.584045410156	2	4	0.574348986148834	1.21911597251892	10.3800001144409	19	2.49823904037476	1.03349614143372	380	290.17236328125	210.950225830078	210.950225830078	215.406585693359	111.803398132324
1	1205	586.941223144531	0	0	0	0	0.900826446280992	0.809917355371901	0	0	0	576.88818359375	2	4	0.574348986148834	1.21911597251892	10.3800001144409	19	2.49823904037476	1.03349614143372	524.976196289062	120	110	296.141845703125	120	133.416641235352
1	1205	592.030395507812	0	0	0	0	0.900826446280992	0.454545454545455	0	0	0	621.771667480469	2	4	0.574348986148834	1.21911597251892	10.3800001144409	19	2.49823904037476	1.03349614143372	576.281188964844	80.6225738525391	70.7106781005859	320.156219482422	80.6225738525391	208.806137084961
1	1205	636.945861816406	0	0	0	0	0.371900826446281	0.512396694214876	0.0247933884297521	0	0	657.419189453125	2	1	0	0	9	10	1.37065601348877	1.84916424751282	559.016967773438	90.5538482666016	90.5538482666016	414.849365234375	50	331.058898925781
1	1205	586.941223144531	0	0	0	0	0.900826446280992	0.809917355371901	0	0	0	576.88818359375	2	4	0.574348986148834	1.21911597251892	10.3800001144409	19	2.49823904037476	1.03349614143372	524.976196289062	120	110	296.141845703125	120	133.416641235352
1	1205	577.754272460938	0	0	0	0	0.900826446280992	0.834710743801653	0	0	0	581.377685546875	2	4	0.574348986148834	1.21911597251892	10.3800001144409	19	2.49823904037476	1.03349614143372	522.015319824219	130	120	286.356414794922	130	131.52946472168
1	1205	586.941223144531	0	0	0	0	0.900826446280992	0.809917355371901	0	0	0	576.88818359375	2	4	0.574348986148834	1.21911597251892	10.3800001144409	19	2.49823904037476	1.03349614143372	524.976196289062	120	110	296.141845703125	120	133.416641235352
1	1205	586.941223144531	0	0	0	0	0.900826446280992	0.809917355371901	0	0	0	576.88818359375	2	4	0.574348986148834	1.21911597251892	10.3800001144409	19	2.49823904037476	1.03349614143372	524.976196289062	120	110	296.141845703125	120	133.416641235352
1	1205	586.941223144531	0	0	0	0	0.900826446280992	0.809917355371901	0	0	0	576.88818359375	2	4	0.574348986148834	1.21911597251892	10.3800001144409	19	2.49823904037476	1.03349614143372	524.976196289062	120	110	296.141845703125	120	133.416641235352
1	1205	586.941223144531	0	0	0	0	0.900826446280992	0.809917355371901	0	0	0	576.88818359375	2	4	0.574348986148834	1.21911597251892	10.3800001144409	19	2.49823904037476	1.03349614143372	524.976196289062	120	110	296.141845703125	120	133.416641235352
1	1205	586.941223144531	0	0	0	0	0.900826446280992	0.809917355371901	0	0	0	576.88818359375	2	4	0.574348986148834	1.21911597251892	10.3800001144409	19	2.49823904037476	1.03349614143372	524.976196289062	120	110	296.141845703125	120	133.416641235352
1	1205	586.941223144531	0	0	0	0	0.900826446280992	0.809917355371901	0	0	0	576.88818359375	2	4	0.574348986148834	1.21911597251892	10.3800001144409	19	2.49823904037476	1.03349614143372	524.976196289062	120	110	296.141845703125	120	133.416641235352
1	1205	586.941223144531	0	0	0	0	0.900826446280992	0.809917355371901	0	0	0	576.88818359375	2	4	0.574348986148834	1.21911597251892	10.3800001144409	19	2.49823904037476	1.03349614143372	524.976196289062	120	110	296.141845703125	120	133.416641235352
1	1205	586.941223144531	0	0	0	0	0.900826446280992	0.809917355371901	0	0	0	576.88818359375	2	4	0.574348986148834	1.21911597251892	10.3800001144409	19	2.49823904037476	1.03349614143372	524.976196289062	120	110	296.141845703125	120	133.416641235352
1	1205	577.754272460938	0	0	0	0	0.900826446280992	0.834710743801653	0	0	0	581.377685546875	2	4	0.574348986148834	1.21911597251892	10.3800001144409	19	2.49823904037476	1.03349614143372	522.015319824219	130	120	286.356414794922	130	131.52946472168
1	1205	577.754272460938	0	0	0	0	0.900826446280992	0.834710743801653	0	0	0	581.377685546875	2	4	0.574348986148834	1.21911597251892	10.3800001144409	19	2.49823904037476	1.03349614143372	522.015319824219	130	120	286.356414794922	130	131.52946472168
1	1205	586.941223144531	0	0	0	0	0.900826446280992	0.809917355371901	0	0	0	576.88818359375	2	4	0.574348986148834	1.21911597251892	10.3800001144409	19	2.49823904037476	1.03349614143372	524.976196289062	120	110	296.141845703125	120	133.416641235352
1	1205	586.941223144531	0	0	0	0	0.900826446280992	0.809917355371901	0	0	0	576.88818359375	2	4	0.574348986148834	1.21911597251892	10.3800001144409	19	2.49823904037476	1.03349614143372	524.976196289062	120	110	296.141845703125	120	133.416641235352
1	1205	577.754272460938	0	0	0	0	0.900826446280992	0.834710743801653	0	0	0	581.377685546875	2	4	0.574348986148834	1.21911597251892	10.3800001144409	19	2.49823904037476	1.03349614143372	522.015319824219	130	120	286.356414794922	130	131.52946472168
1	1205	586.941223144531	0	0	0	0	0.900826446280992	0.809917355371901	0	0	0	576.88818359375	2	4	0.574348986148834	1.21911597251892	10.3800001144409	19	2.49823904037476	1.03349614143372	524.976196289062	120	110	296.141845703125	120	133.416641235352
1	1205	586.941223144531	0	0	0	0	0.900826446280992	0.809917355371901	0	0	0	576.88818359375	2	4	0.574348986148834	1.21911597251892	10.3800001144409	19	2.49823904037476	1.03349614143372	524.976196289062	120	110	296.141845703125	120	133.416641235352
1	1205	586.941223144531	0	0	0	0	0.900826446280992	0.809917355371901	0	0	0	576.88818359375	2	4	0.574348986148834	1.21911597251892	10.3800001144409	19	2.49823904037476	1.03349614143372	524.976196289062	120	110	296.141845703125	120	133.416641235352
1	1205	586.941223144531	0	0	0	0	0.900826446280992	0.809917355371901	0	0	0	576.88818359375	2	4	0.574348986148834	1.21911597251892	10.3800001144409	19	2.49823904037476	1.03349614143372	524.976196289062	120	110	296.141845703125	120	133.416641235352
1	1205	577.754272460938	0	0	0	0	0.900826446280992	0.834710743801653	0	0	0	581.377685546875	2	4	0.574348986148834	1.21911597251892	10.3800001144409	19	2.49823904037476	1.03349614143372	522.015319824219	130	120	286.356414794922	130	131.52946472168
1	1205	586.941223144531	0	0	0	0	0.900826446280992	0.809917355371901	0	0	0	576.88818359375	2	4	0.574348986148834	1.21911597251892	10.3800001144409	19	2.49823904037476	1.03349614143372	524.976196289062	120	110	296.141845703125	120	133.416641235352
1	1205	586.941223144531	0	0	0	0	0.900826446280992	0.809917355371901	0	0	0	576.88818359375	2	4	0.574348986148834	1.21911597251892	10.3800001144409	19	2.49823904037476	1.03349614143372	524.976196289062	120	110	296.141845703125	120	133.416641235352
1	1205	586.941223144531	0	0	0	0	0.900826446280992	0.809917355371901	0	0	0	576.88818359375	2	4	0.574348986148834	1.21911597251892	10.3800001144409	19	2.49823904037476	1.03349614143372	524.976196289062	120	110	296.141845703125	120	133.416641235352
1	1205	586.941223144531	0	0	0	0	0.900826446280992	0.809917355371901	0	0	0	576.88818359375	2	4	0.574348986148834	1.21911597251892	10.3800001144409	19	2.49823904037476	1.03349614143372	524.976196289062	120	110	296.141845703125	120	133.416641235352
1	1205	577.754272460938	0	0	0	0	0.900826446280992	0.834710743801653	0	0	0	581.377685546875	2	4	0.574348986148834	1.21911597251892	10.3800001144409	19	2.49823904037476	1.03349614143372	522.015319824219	130	120	286.356414794922	130	131.52946472168
1	1205	577.754272460938	0	0	0	0	0.900826446280992	0.834710743801653	0	0	0	581.377685546875	2	4	0.574348986148834	1.21911597251892	10.3800001144409	19	2.49823904037476	1.03349614143372	522.015319824219	130	120	286.356414794922	130	131.52946472168
1	1205	577.754272460938	0	0	0	0	0.900826446280992	0.834710743801653	0	0	0	581.377685546875	2	4	0.574348986148834	1.21911597251892	10.3800001144409	19	2.49823904037476	1.03349614143372	522.015319824219	130	120	286.356414794922	130	131.52946472168
1	1205	586.941223144531	0	0	0	0	0.900826446280992	0.809917355371901	0	0	0	576.88818359375	2	4	0.574348986148834	1.21911597251892	10.3800001144409	19	2.49823904037476	1.03349614143372	524.976196289062	120	110	296.141845703125	120	133.416641235352
1	1205	586.941223144531	0	0	0	0	0.900826446280992	0.809917355371901	0	0	0	576.88818359375	2	4	0.574348986148834	1.21911597251892	10.3800001144409	19	2.49823904037476	1.03349614143372	524.976196289062	120	110	296.141845703125	120	133.416641235352
1	1205	586.941223144531	0	0	0	0	0.900826446280992	0.809917355371901	0	0	0	576.88818359375	2	4	0.574348986148834	1.21911597251892	10.3800001144409	19	2.49823904037476	1.03349614143372	524.976196289062	120	110	296.141845703125	120	133.416641235352
1	1205	586.941223144531	0	0	0	0	0.900826446280992	0.809917355371901	0	0	0	576.88818359375	2	4	0.574348986148834	1.21911597251892	10.3800001144409	19	2.49823904037476	1.03349614143372	524.976196289062	120	110	296.141845703125	120	133.416641235352
1	1205	619.838684082031	0	0	0	0	0.297520661157025	0.710743801652893	0	0	0	608.276245117188	2	1	0	0	9	10	1.37065601348877	1.84916424751282	570.087707519531	102.956298828125	123.693168640137	461.735870361328	89.4427185058594	375.89892578125
1	1205	586.941223144531	0	0	0	0	0.900826446280992	0.809917355371901	0	0	0	576.88818359375	2	4	0.574348986148834	1.21911597251892	10.3800001144409	19	2.49823904037476	1.03349614143372	524.976196289062	120	110	296.141845703125	120	133.416641235352
1	1205	586.941223144531	0	0	0	0	0.900826446280992	0.809917355371901	0	0	0	576.88818359375	2	4	0.574348986148834	1.21911597251892	10.3800001144409	19	2.49823904037476	1.03349614143372	524.976196289062	120	110	296.141845703125	120	133.416641235352
1	1205	577.754272460938	0	0	0	0	0.900826446280992	0.834710743801653	0	0	0	581.377685546875	2	4	0.574348986148834	1.21911597251892	10.3800001144409	19	2.49823904037476	1.03349614143372	522.015319824219	130	120	286.356414794922	130	131.52946472168
1	1205	622.414672851562	0	0	0	0	0.305785123966942	0.603305785123967	0	0	0	639.531066894531	2	1	0	0	9	10	1.37065601348877	1.84916424751282	553.172668457031	110	110	430.116271972656	60.8276252746582	353.411926269531
1	1205	586.941223144531	0	0	0	0	0.900826446280992	0.809917355371901	0	0	0	576.88818359375	2	4	0.574348986148834	1.21911597251892	10.3800001144409	19	2.49823904037476	1.03349614143372	524.976196289062	120	110	296.141845703125	120	133.416641235352
1	1205	586.941223144531	0	0	0	0	0.900826446280992	0.809917355371901	0	0	0	576.88818359375	2	4	0.574348986148834	1.21911597251892	10.3800001144409	19	2.49823904037476	1.03349614143372	524.976196289062	120	110	296.141845703125	120	133.416641235352
1	1205	586.941223144531	0	0	0	0	0.900826446280992	0.809917355371901	0	0	0	576.88818359375	2	4	0.574348986148834	1.21911597251892	10.3800001144409	19	2.49823904037476	1.03349614143372	524.976196289062	120	110	296.141845703125	120	133.416641235352
1	1205	586.941223144531	0	0	0	0	0.900826446280992	0.809917355371901	0	0	0	576.88818359375	2	4	0.574348986148834	1.21911597251892	10.3800001144409	19	2.49823904037476	1.03349614143372	524.976196289062	120	110	296.141845703125	120	133.416641235352
1	1205	586.941223144531	0	0	0	0	0.900826446280992	0.809917355371901	0	0	0	576.88818359375	2	4	0.574348986148834	1.21911597251892	10.3800001144409	19	2.49823904037476	1.03349614143372	524.976196289062	120	110	296.141845703125	120	133.416641235352
1	1205	586.941223144531	0	0	0	0	0.900826446280992	0.809917355371901	0	0	0	576.88818359375	2	4	0.574348986148834	1.21911597251892	10.3800001144409	19	2.49823904037476	1.03349614143372	524.976196289062	120	110	296.141845703125	120	133.416641235352
1	1205	577.754272460938	0	0	0	0	0.900826446280992	0.834710743801653	0	0	0	581.377685546875	2	4	0.574348986148834	1.21911597251892	10.3800001144409	19	2.49823904037476	1.03349614143372	522.015319824219	130	120	286.356414794922	130	131.52946472168
1	1205	586.941223144531	0	0	0	0	0.900826446280992	0.809917355371901	0	0	0	576.88818359375	2	4	0.574348986148834	1.21911597251892	10.3800001144409	19	2.49823904037476	1.03349614143372	524.976196289062	120	110	296.141845703125	120	133.416641235352
1	1205	586.941223144531	0	0	0	0	0.900826446280992	0.809917355371901	0	0	0	576.88818359375	2	4	0.574348986148834	1.21911597251892	10.3800001144409	19	2.49823904037476	1.03349614143372	524.976196289062	120	110	296.141845703125	120	133.416641235352
1	1205	586.941223144531	0	0	0	0	0.900826446280992	0.809917355371901	0	0	0	576.88818359375	2	4	0.574348986148834	1.21911597251892	10.3800001144409	19	2.49823904037476	1.03349614143372	524.976196289062	120	110	296.141845703125	120	133.416641235352
1	1205	577.754272460938	0	0	0	0	0.900826446280992	0.834710743801653	0	0	0	581.377685546875	2	4	0.574348986148834	1.21911597251892	10.3800001144409	19	2.49823904037476	1.03349614143372	522.015319824219	130	120	286.356414794922	130	131.52946472168
1	1205	586.941223144531	0	0	0	0	0.900826446280992	0.809917355371901	0	0	0	576.88818359375	2	4	0.574348986148834	1.21911597251892	10.3800001144409	19	2.49823904037476	1.03349614143372	524.976196289062	120	110	296.141845703125	120	133.416641235352
1	1205	586.941223144531	0	0	0	0	0.900826446280992	0.809917355371901	0	0	0	576.88818359375	2	4	0.574348986148834	1.21911597251892	10.3800001144409	19	2.49823904037476	1.03349614143372	524.976196289062	120	110	296.141845703125	120	133.416641235352
1	1205	550.090881347656	0	0	0	0	0.900826446280992	0.809917355371901	0	0	0	581.377685546875	2	4	0.574348986148834	1.21911597251892	10.3800001144409	19	2.49823904037476	1.03349614143372	492.442901611328	170	160	252.982208251953	170	110
1	1205	524.022888183594	0	0	0	0	0.900826446280992	0.900826446280992	0	0	0	530	2	4	0.574348986148834	1.21911597251892	10.3800001144409	19	2.49823904037476	1.03349614143372	360	269.258239746094	238.537216186523	238.537216186523	241.660919189453	90
1	1205	586.941223144531	0	0	0	0	0.900826446280992	0.809917355371901	0	0	0	576.88818359375	2	4	0.574348986148834	1.21911597251892	10.3800001144409	19	2.49823904037476	1.03349614143372	524.976196289062	120	110	296.141845703125	120	133.416641235352
1	1205	526.307922363281	0	0	0	0	0.900826446280992	0.900826446280992	0	0	0	537.121948242188	2	4	0.574348986148834	1.21911597251892	10.3800001144409	19	2.49823904037476	1.03349614143372	380.525939941406	250.199920654297	233.238082885742	234.307495117188	233.238082885742	72.8011016845703
1	1205	590.931457519531	0	0	0	0	0.900826446280992	0.801652892561983	0	0	0	567.978881835938	2	4	0.574348986148834	1.21911597251892	10.3800001144409	19	2.49823904037476	1.03349614143372	515.4609375	120	110	298.328674316406	120	123.693168640137
1	1205	586.941223144531	0	0	0	0	0.900826446280992	0.809917355371901	0	0	0	576.88818359375	2	4	0.574348986148834	1.21911597251892	10.3800001144409	19	2.49823904037476	1.03349614143372	524.976196289062	120	110	296.141845703125	120	133.416641235352
1	1205	586.941223144531	0	0	0	0	0.900826446280992	0.809917355371901	0	0	0	576.88818359375	2	4	0.574348986148834	1.21911597251892	10.3800001144409	19	2.49823904037476	1.03349614143372	524.976196289062	120	110	296.141845703125	120	133.416641235352
1	1205	586.941223144531	0	0	0	0	0.900826446280992	0.809917355371901	0	0	0	576.88818359375	2	4	0.574348986148834	1.21911597251892	10.3800001144409	19	2.49823904037476	1.03349614143372	524.976196289062	120	110	296.141845703125	120	133.416641235352
1	1205	577.754272460938	0	0	0	0	0.900826446280992	0.834710743801653	0	0	0	581.377685546875	2	4	0.574348986148834	1.21911597251892	10.3800001144409	19	2.49823904037476	1.03349614143372	522.015319824219	130	120	286.356414794922	130	131.52946472168
1	1205	586.941223144531	0	0	0	0	0.900826446280992	0.809917355371901	0	0	0	576.88818359375	2	4	0.574348986148834	1.21911597251892	10.3800001144409	19	2.49823904037476	1.03349614143372	524.976196289062	120	110	296.141845703125	120	133.416641235352
1	1205	586.941223144531	0	0	0	0	0.900826446280992	0.809917355371901	0	0	0	576.88818359375	2	4	0.574348986148834	1.21911597251892	10.3800001144409	19	2.49823904037476	1.03349614143372	524.976196289062	120	110	296.141845703125	120	133.416641235352
1	1205	586.941223144531	0	0	0	0	0.900826446280992	0.809917355371901	0	0	0	576.88818359375	2	4	0.574348986148834	1.21911597251892	10.3800001144409	19	2.49823904037476	1.03349614143372	524.976196289062	120	110	296.141845703125	120	133.416641235352
1	1205	586.941223144531	0	0	0	0	0.900826446280992	0.809917355371901	0	0	0	576.88818359375	2	4	0.574348986148834	1.21911597251892	10.3800001144409	19	2.49823904037476	1.03349614143372	524.976196289062	120	110	296.141845703125	120	133.416641235352
1	1205	586.941223144531	0	0	0	0	0.900826446280992	0.809917355371901	0	0	0	576.88818359375	2	4	0.574348986148834	1.21911597251892	10.3800001144409	19	2.49823904037476	1.03349614143372	524.976196289062	120	110	296.141845703125	120	133.416641235352
1	1205	577.754272460938	0	0	0	0	0.900826446280992	0.834710743801653	0	0	0	581.377685546875	2	4	0.574348986148834	1.21911597251892	10.3800001144409	19	2.49823904037476	1.03349614143372	522.015319824219	130	120	286.356414794922	130	131.52946472168
1	1205	496.487670898438	0	0	0	0	0.892561983471074	0.768595041322314	0	0	0	581.377685546875	2	4	0.574348986148834	1.21911597251892	10.3800001144409	19	2.49823904037476	1.03349614143372	430.464874267578	257.099212646484	192.093734741211	198.494338989258	192.093734741211	98.9949493408203
1	1205	470.106384277344	0	0	0	0	0.900826446280992	0.603305785123967	0	0	0	593.632873535156	2	2	1.26534903049469	0.244610995054245	13.7200002670288	18	2.18095803260803	1.6012270450592	374.833282470703	375.89892578125	206.155288696289	210.23796081543	375.89892578125	509.607696533203
1	1205	503.289184570312	0	0	0	0	0.900826446280992	0.785123966942149	0	0	0	523.259033203125	2	4	0.574348986148834	1.21911597251892	10.3800001144409	19	2.49823904037476	1.03349614143372	314.006378173828	270.185119628906	210.23796081543	252.388595581055	264.764038085938	177.200454711914
1	1205	456.070159912109	0	0	0	0	0.900826446280992	0.900826446280992	0	0	0	572.450866699219	2	2	1.26534903049469	0.244610995054245	13.7200002670288	18	2.18095803260803	1.6012270450592	374.833282470703	401.621704101562	224.722045898438	263.058929443359	323.109893798828	572.450866699219
1	1205	610.327758789062	0	0	0	0	0.900826446280992	0.56198347107438	0	0	0	590.592895507812	2	4	0.574348986148834	1.21911597251892	10.3800001144409	19	2.49823904037476	1.03349614143372	575.847229003906	72.8011016845703	63.2455520629883	330.605499267578	72.8011016845703	183.847763061523
1	1205	385.875640869141	0	0	0	0	0.900826446280992	0.694214876033058	0	0	0	627.694213867188	2	4	0.574348986148834	1.21911597251892	10.3800001144409	19	2.49823904037476	1.03349614143372	399.249298095703	349.284973144531	130.384048461914	130.384048461914	221.359436035156	300
1	1205	427.2001953125	0	0	0	0	0.900826446280992	0.652892561983471	0	0	0	586.685607910156	2	1	0	0	12	10	1.50217700004578	1.65910494327545	360.555114746094	310.161254882812	172.046508789062	172.046508789062	243.310501098633	271.661560058594
1	1205	532.353271484375	0	0	0	0	0.900826446280992	0.801652892561983	0	0	0	578.013854980469	2	4	0.574348986148834	1.21911597251892	10.3800001144409	19	2.49823904037476	1.03349614143372	466.904693603516	200	186.815414428711	232.59407043457	200	94.8683319091797
1	1205	601.664367675781	0	0	0	0	0.900826446280992	0.702479338842975	0	0	0	574.543273925781	2	4	0.574348986148834	1.21911597251892	10.3800001144409	19	2.49823904037476	1.03349614143372	540.832702636719	100	90	314.006378173828	100	148.660690307617
1	1205	586.941223144531	0	0	0.0578512396694215	0	0.84297520661157	0.421487603305785	0	0	0	537.121948242188	2	2	1.35764503479004	0.0980390012264252	10.0799999237061	15	2.05353498458862	1.49244153499603	537.121948242188	60	50	356.931365966797	60	150
1	1205	557.584045410156	0	0	0	0	0.900826446280992	0.884297520661157	0	0	0	411.460815429688	2	4	0.574348986148834	1.21911597251892	10.3800001144409	19	2.49823904037476	1.03349614143372	313.847106933594	140	120.415946960449	367.967376708984	140	70
1	1205	340	0	0	0.256198347107438	0.00826446280991736	0.520661157024793	0.380165289256198	0.247933884297521	0	0	751.7978515625	2	2	1.13137102127075	0.325082987546921	12	11	1.67030203342438	1.35724318027496	402.243713378906	350.142822265625	22.3606796264648	50.9901962280273	22.3606796264648	270.185119628906
1	1205	473.814300537109	0	0	0	0	0.900826446280992	0.685950413223141	0	0	0	563.560119628906	2	4	0.574348986148834	1.21911597251892	10.3800001144409	19	2.49823904037476	1.03349614143372	362.215393066406	320	208.806137084961	208.806137084961	218.403289794922	160
1	1205	586.941223144531	0	0	0.0578512396694215	0	0.84297520661157	0.421487603305785	0	0	0	537.121948242188	2	2	1.35764503479004	0.0980390012264252	10.0799999237061	15	2.05353498458862	1.49244153499603	537.121948242188	60	50	356.931365966797	60	150
1	1205	531.507263183594	0	0	0	0	0.900826446280992	0.900826446280992	0	0	0	524.78564453125	2	4	0.574348986148834	1.21911597251892	10.3800001144409	19	2.49823904037476	1.03349614143372	360.138854980469	259.615112304688	243.515914916992	244.131118774414	245.967483520508	80
1	1205	554.617004394531	0	0	0	0	0.900826446280992	0.851239669421488	0	0	0	572.450866699219	2	4	0.574348986148834	1.21911597251892	10.3800001144409	19	2.49823904037476	1.03349614143372	482.700744628906	170	160	256.320098876953	170	100
1	1205	580	0	0	0.0578512396694215	0	0.84297520661157	0.388429752066116	0	0	0	528.393798828125	2	2	1.35764503479004	0.0980390012264252	10.0799999237061	15	2.05353498458862	1.49244153499603	528.01513671875	60	50	359.026458740234	60	142.126708984375
1	1205	552.177490234375	0	0	0	0	0.867768595041322	0.867768595041322	0	0.0330578512396694	0.0330578512396694	527.731018066406	2	4	0.574348986148834	1.21911597251892	10.3800001144409	19	2.49823904037476	1.03349614143372	394.58837890625	210.950225830078	202.237487792969	254.950973510742	210.950225830078	42.4264068603516
1	1205	601.414978027344	0	0	0	0	0.900826446280992	0.520661157024793	0	0	0	547.083190917969	2	2	1.35764503479004	0.0980390012264252	10.0799999237061	15	2.05353498458862	1.49244153499603	529.244750976562	80	70	337.342559814453	80	138.924438476562
1	1205	576.974853515625	0	0	0	0	0.900826446280992	0.892561983471074	0	0	0	567.978881835938	2	4	0.574348986148834	1.21911597251892	10.3800001144409	19	2.49823904037476	1.03349614143372	500	140	130	281.602569580078	140	110.45361328125
1	1205	474.341644287109	0	0	0	0	0.900826446280992	0.900826446280992	0	0	0	452.769256591797	2	3	1.4982990026474	0.364363998174667	14.789999961853	29	2.50375699996948	1.88391411304474	601.664367675781	126.491104125977	120.415946960449	543.323120117188	126.491104125977	308.706970214844
1	1205	545.618896484375	0	0	0	0	0.900826446280992	0.900826446280992	0	0	0	511.077301025391	2	4	0.574348986148834	1.21911597251892	10.3800001144409	19	2.49823904037476	1.03349614143372	350.570953369141	247.386337280273	230.867935180664	258.069763183594	247.386337280273	70.7106781005859
1	1205	608.769226074219	0	0	0	0	0.900826446280992	0.59504132231405	0	0	0	552.26806640625	2	4	0.574348986148834	1.21911597251892	10.3800001144409	19	2.49823904037476	1.03349614143372	525.54736328125	90	80	327.566772460938	90	134.164077758789
1	1205	554.617004394531	0	0	0	0	0.900826446280992	0.793388429752066	0	0	0	585.918090820312	2	4	0.574348986148834	1.21911597251892	10.3800001144409	19	2.49823904037476	1.03349614143372	504.479919433594	160	150	259.615112304688	160	120
1	1205	553.172668457031	0	0	0	0	0.900826446280992	0.900826446280992	0	0	0	506.063232421875	2	4	0.574348986148834	1.21911597251892	10.3800001144409	19	2.49823904037476	1.03349614143372	351.283355712891	237.697280883789	221.359436035156	264.007568359375	237.697280883789	60.8276252746582
1	1205	530.377197265625	0	0	0	0	0.900826446280992	0.900826446280992	0	0	0	509.901947021484	2	4	0.574348986148834	1.21911597251892	10.3800001144409	19	2.49823904037476	1.03349614143372	320	282.842712402344	235.372039794922	260	269.258239746094	126.491104125977
1	1205	120	0	0	0	0	0.900826446280992	0.504132231404959	0	0	0	176.918060302734	2	1	0	0	12.6999998092651	19	2.22159004211426	1.63181841373444	470.744079589844	192.35383605957	140	319.061126708984	76.1577301025391	953.362487792969
1	1205	417.612274169922	0	0	0	0	0.900826446280992	0.900826446280992	0	0	0	650	2	2	0.141421005129814	0.688139021396637	7.30000019073486	13	1.57553195953369	2.00779724121094	346.554473876953	218.403289794922	174.642486572266	410.365692138672	160	490.407989501953
1	1205	452.216766357422	0	0	0	0	0.801652892561983	0.619834710743802	0	0	0	617.73779296875	2	2	1.13137102127075	0.325082987546921	12	11	1.67030203342438	1.35724318027496	450	300	152.643371582031	155.563491821289	152.643371582031	142.126708984375
1	1205	540.370239257812	0	0	0	0	0.900826446280992	0.900826446280992	0	0	0	523.545593261719	2	4	0.574348986148834	1.21911597251892	10.3800001144409	19	2.49823904037476	1.03349614143372	371.214233398438	240	228.035079956055	248.39485168457	240	60.8276252746582
1	1205	363.593170166016	0	0	0	0	0.809917355371901	0.462809917355372	0	0	0	708.307861328125	2	2	1.13137102127075	0.325082987546921	12	11	1.67030203342438	1.35724318027496	432.781707763672	352.278289794922	63.2455520629883	64.0312423706055	63.2455520629883	233.452346801758
1	1205	353.411926269531	0	0	0.132231404958678	0	0.578512396694215	0.446280991735537	0.132231404958678	0	0	738.241149902344	2	2	1.13137102127075	0.325082987546921	12	11	1.67030203342438	1.35724318027496	416.173034667969	340	36.0555114746094	60	36.0555114746094	256.124969482422
1	1205	490.407989501953	0	0	0	0	0.900826446280992	0.735537190082645	0	0	0	532.259338378906	2	4	0.574348986148834	1.21911597251892	10.3800001144409	19	2.49823904037476	1.03349614143372	317.804962158203	271.661560058594	202.484573364258	240.416305541992	261.725036621094	196.468826293945
1	1205	588.982177734375	0	0	0	0	0.900826446280992	0.487603305785124	0	0	0	526.972473144531	2	4	0.574348986148834	1.21911597251892	10.3800001144409	19	2.49823904037476	1.03349614143372	497.694671630859	90	80	335.261077880859	90	108.166542053223
1	1205	514.198425292969	0	0	0.0661157024793388	0	0.578512396694215	0.553719008264463	0	0	0	691.158447265625	2	1	0	0	9	10	1.0472559928894	2.35143733024597	502.195190429688	158.113876342773	50	254.950973510742	70.7106781005859	240
1	1205	550.090881347656	0	0	0	0	0.900826446280992	0.809917355371901	0	0	0	581.377685546875	2	4	0.574348986148834	1.21911597251892	10.3800001144409	19	2.49823904037476	1.03349614143372	492.442901611328	170	160	252.982208251953	170	110
1	1205	495.176727294922	0	0	0	0	0.900826446280992	0.752066115702479	0	0	0	536.656311035156	2	4	0.574348986148834	1.21911597251892	10.3800001144409	19	2.49823904037476	1.03349614143372	332.415405273438	290	232.59407043457	237.697280883789	247.386337280273	162.788208007812
1	1205	534.134826660156	0	0	0	0	0.900826446280992	0.900826446280992	0	0	0	487.544860839844	2	4	0.574348986148834	1.21911597251892	10.3800001144409	19	2.49823904037476	1.03349614143372	274.590606689453	230.21728515625	174.642486572266	282.842712402344	230.21728515625	192.35383605957
1	1205	422.965728759766	0	0	0	0	0.900826446280992	0.900826446280992	0	0	0	709.365905761719	2	2	0.141421005129814	0.688139021396637	7.30000019073486	13	1.57553195953369	2.00779724121094	304.138122558594	282.842712402344	151.327453613281	350	152.315460205078	470.956481933594
1	1205	435.660430908203	0	0	0	0	0.834710743801653	0.900826446280992	0	0	0	704.343688964844	2	2	0.141421005129814	0.688139021396637	7.30000019073486	13	1.57553195953369	2.00779724121094	325.576416015625	261.725036621094	140	354.682952880859	136.014709472656	460.108673095703
1	1205	523.450073242188	0	0	0	0	0.900826446280992	0.892561983471074	0	0	0	526.972473144531	2	4	0.574348986148834	1.21911597251892	10.3800001144409	19	2.49823904037476	1.03349614143372	350	276.586334228516	241.867736816406	241.867736816406	246.981781005859	100.498756408691
1	1205	558.032287597656	0	0	0	0	0.867768595041322	0.867768595041322	0	0.0330578512396694	0.0330578512396694	518.844848632812	2	4	0.574348986148834	1.21911597251892	10.3800001144409	19	2.49823904037476	1.03349614143372	384.707672119141	210.23796081543	200.997512817383	261.725036621094	210.23796081543	36.0555114746094
1	1205	558.032287597656	0	0	0	0	0.867768595041322	0.867768595041322	0	0.0330578512396694	0.0330578512396694	518.844848632812	2	4	0.574348986148834	1.21911597251892	10.3800001144409	19	2.49823904037476	1.03349614143372	384.707672119141	210.23796081543	200.997512817383	261.725036621094	210.23796081543	36.0555114746094
1	1205	331.209899902344	0	0	0	0	0.884297520661157	0.0909090909090909	0	0	0	310.644500732422	2	1	0	0	13.1000003814697	16	1.94303095340729	1.787442445755	660.681457519531	320.156219482422	312.570007324219	748.130981445312	320.156219482422	486.621002197266
1	1205	552.177490234375	0	0	0	0	0.900826446280992	0.371900826446281	0	0	0	474.130798339844	2	2	1.35764503479004	0.0980390012264252	10.0799999237061	15	2.05353498458862	1.49244153499603	442.831787109375	85.4400405883789	80	357.770874023438	85.4400405883789	67.0820388793945
1	1205	566.39208984375	0	0	0.0578512396694215	0	0.84297520661157	0.297520661157025	0	0	0	511.077301025391	2	2	1.35764503479004	0.0980390012264252	10.0799999237061	15	2.05353498458862	1.49244153499603	509.901947021484	60	50	364.005493164062	60	127.279220581055
1	1205	483.011383056641	0	0	0	0	0.495867768595041	0.669421487603306	0	0	0	636.317504882812	2	2	1.13137102127075	0.325082987546921	12	11	1.67030203342438	1.35724318027496	512.445129394531	225.610290527344	131.52946472168	186.815414428711	148.660690307617	152.315460205078
1	1205	460.651702880859	0	0	0	0	0.471074380165289	0.619834710743802	0	0	0	643.506042480469	2	1	0	0	9	10	1.0472559928894	2.35143733024597	500.399841308594	257.099212646484	136.014709472656	161.554946899414	136.014709472656	156.524765014648
1	1205	358.468963623047	0	0	0.0247933884297521	0.00826446280991736	0.768595041322314	0.479338842975207	0.0165289256198347	0	0	716.937927246094	2	2	1.13137102127075	0.325082987546921	12	11	1.67030203342438	1.35724318027496	426.380126953125	351.283355712891	53.8516464233398	58.3095207214355	53.8516464233398	240.416305541992
1	1205	500	0	0	0	0	0.900826446280992	0.785123966942149	0	0	0	518.844848632812	2	4	0.574348986148834	1.21911597251892	10.3800001144409	19	2.49823904037476	1.03349614143372	300.832183837891	253.179779052734	180.277557373047	247.588363647461	253.179779052734	211.896194458008
1	1205	389.486846923828	0	0	0	0	0.570247933884298	0.471074380165289	0	0	0	693.541625976562	2	2	1.13137102127075	0.325082987546921	12	11	1.67030203342438	1.35724318027496	456.070159912109	322.490295410156	78.1024932861328	89.4427185058594	78.1024932861328	212.602920532227
1	1205	264.007568359375	0	0	0.479338842975207	0.338842975206612	0.347107438016529	0.421487603305785	0.140495867768595	0	0	670.820373535156	1	5	0.637377023696899	1.44464600086212	15.5500001907349	24	2.35941791534424	1.86445772647858	339.411254882812	450.111083984375	0	0	31.6227760314941	330.151489257812
1	1205	318.276611328125	0	0	0	0	0.900826446280992	0.710743801652893	0	0	0	707.106811523438	2	4	0.574348986148834	1.21911597251892	10.3800001144409	19	2.49823904037476	1.03349614143372	400	443.846832275391	64.0312423706055	64.0312423706055	107.70329284668	291.547607421875
1	1205	226.715682983398	0	0	0.702479338842975	0.570247933884298	0.272727272727273	0.272727272727273	0	0	0	612.943725585938	1	5	0.637377023696899	1.44464600086212	15.5500001907349	24	2.35941791534424	1.86445772647858	313.847106933594	516.236389160156	0	0	98.9949493408203	384.837615966797
1	1205	480.104156494141	0	0	0	0	0.900826446280992	0.710743801652893	0	0	0	536.656311035156	2	4	0.574348986148834	1.21911597251892	10.3800001144409	19	2.49823904037476	1.03349614143372	316.227752685547	266.833282470703	184.390884399414	226.715682983398	266.833282470703	228.035079956055
1	1205	233.452346801758	0	0	0.619834710743802	0.570247933884298	0.256198347107438	0.297520661157025	0	0	0	626.099060058594	1	5	0.637377023696899	1.44464600086212	15.5500001907349	24	2.35941791534424	1.86445772647858	316.227752685547	510.881591796875	0	0	78.1024932861328	371.214233398438
1	1205	476.340209960938	0	0	0	0	0.900826446280992	0.694214876033058	0	0	0	545.618896484375	2	4	0.574348986148834	1.21911597251892	10.3800001144409	19	2.49823904037476	1.03349614143372	329.848449707031	282.842712402344	208.806137084961	226.274169921875	250.798721313477	203.960784912109
1	1205	571.401794433594	0	0	0	0	0.834710743801653	0.834710743801653	0	0.0661157024793388	0.0661157024793388	521.536193847656	2	4	0.574348986148834	1.21911597251892	10.3800001144409	19	2.49823904037476	1.03349614143372	410	182.482879638672	174.642486572266	272.029418945312	182.482879638672	36.0555114746094
1	1205	391.152130126953	0	0	0	0	0.900826446280992	0.900826446280992	0	0	0	700.357055664062	2	2	1.27279198169708	0.198514997959137	10.3999996185303	17	1.72032594680786	2.35407447814941	269.072479248047	308.058441162109	184.390884399414	363.593170166016	187.882949829102	502.493774414062
1	1205	504.479919433594	0	0	0	0	0.198347107438017	0.900826446280992	0	0	0	715.541748046875	2	1	0	0	9	10	1.37065601348877	1.84916424751282	403.112884521484	210.950225830078	89.4427185058594	350	70	400.499694824219
1	1205	477.074432373047	0	0	0	0	0.809917355371901	0.669421487603306	0	0	0	603.738342285156	2	4	0.574348986148834	1.21911597251892	10.3800001144409	19	2.49823904037476	1.03349614143372	450.111083984375	270	170.293869018555	178.044937133789	170.293869018555	120.415946960449
1	1205	504.777191162109	0	0	0	0	0.900826446280992	0.793388429752066	0	0	0	576.974853515625	2	4	0.574348986148834	1.21911597251892	10.3800001144409	19	2.49823904037476	1.03349614143372	431.045227050781	247.386337280273	198.494338989258	206.155288696289	198.494338989258	92.195442199707
1	1205	516.236389160156	0	0	0	0	0.900826446280992	0.851239669421488	0	0	0	527.731018066406	2	4	0.574348986148834	1.21911597251892	10.3800001144409	19	2.49823904037476	1.03349614143372	340	294.278778076172	241.660919189453	241.660919189453	250	121.655250549316
1	1205	565.862182617188	0	0	0	0	0.900826446280992	0.900826446280992	0	0	0	469.574279785156	2	4	0.574348986148834	1.21911597251892	10.3800001144409	19	2.49823904037476	1.03349614143372	280	245.153015136719	199.248580932617	300.832183837891	245.153015136719	136.014709472656
1	1205	514.781494140625	0	0	0	0	0.900826446280992	0.338842975206612	0	0	0	411.460815429688	2	2	1.35764503479004	0.0980390012264252	10.0799999237061	15	2.05353498458862	1.49244153499603	380.788665771484	80	63.2455520629883	394.081207275391	80	67.0820388793945
1	1205	574.282165527344	0	0	0.0330578512396694	0	0.570247933884298	0.239669421487603	0.223140495867769	0	0	701.783447265625	2	1	0	0	18	15	1.90983295440674	1.49579238891602	509.116882324219	120.415946960449	20	335.261077880859	10	296.141845703125
1	1205	512.249938964844	0	0	0	0	0.900826446280992	0.900826446280992	0	0	0	550.726806640625	2	4	0.574348986148834	1.21911597251892	10.3800001144409	19	2.49823904037476	1.03349614143372	390.128173828125	260.768096923828	219.544982910156	220.227157592773	219.544982910156	85.4400405883789
1	1205	504.777191162109	0	0	0	0	0.900826446280992	0.793388429752066	0	0	0	576.974853515625	2	4	0.574348986148834	1.21911597251892	10.3800001144409	19	2.49823904037476	1.03349614143372	431.045227050781	247.386337280273	198.494338989258	206.155288696289	198.494338989258	92.195442199707
1	1205	500	0	0	0	0	0.900826446280992	0.851239669421488	0	0	0	568.242919921875	2	4	0.574348986148834	1.21911597251892	10.3800001144409	19	2.49823904037476	1.03349614143372	410.121948242188	263.058929443359	202.484573364258	205.182846069336	202.484573364258	94.3398132324219
1	1205	452.216766357422	0	0	0	0	0.801652892561983	0.619834710743802	0	0	0	617.73779296875	2	2	1.13137102127075	0.325082987546921	12	11	1.67030203342438	1.35724318027496	450	300	152.643371582031	155.563491821289	152.643371582031	142.126708984375
1	1205	543.783020019531	0	0	0	0	0.900826446280992	0.900826446280992	0	0	0	549.181213378906	2	4	0.574348986148834	1.21911597251892	10.3800001144409	19	2.49823904037476	1.03349614143372	425.793365478516	206.155288696289	199.248580932617	244.131118774414	206.155288696289	63.2455520629883
1	1205	545.618896484375	0	0	0	0	0.900826446280992	0.818181818181818	0	0	0	577.0615234375	2	4	0.574348986148834	1.21911597251892	10.3800001144409	19	2.49823904037476	1.03349614143372	480.520538330078	180	170	246.981781005859	180	100.498756408691
1	1205	484.148742675781	0	0	0	0	0.900826446280992	0.818181818181818	0	0	0	578.013854980469	2	4	0.574348986148834	1.21911597251892	10.3800001144409	19	2.49823904037476	1.03349614143372	410	282.842712402344	192.093734741211	192.093734741211	192.35383605957	111.803398132324
1	1205	426.380126953125	0	0	0	0	0.87603305785124	0.545454545454545	0	0	0	629.682434082031	2	4	0.574348986148834	1.21911597251892	10.3800001144409	19	2.49823904037476	1.03349614143372	441.021545410156	337.342559814453	138.924438476562	138.924438476562	145.602203369141	170
1	1205	552.177490234375	0	0	0	0	0.867768595041322	0.867768595041322	0	0.0330578512396694	0.0330578512396694	527.731018066406	2	4	0.574348986148834	1.21911597251892	10.3800001144409	19	2.49823904037476	1.03349614143372	394.58837890625	210.950225830078	202.237487792969	254.950973510742	210.950225830078	42.4264068603516
1	1205	550.090881347656	0	0	0	0	0.900826446280992	0.859504132231405	0	0	0	568.242919921875	2	4	0.574348986148834	1.21911597251892	10.3800001144409	19	2.49823904037476	1.03349614143372	470.744079589844	180	170	250.798721313477	180	90.5538482666016
1	1205	482.597137451172	0	0.0826446280991736	0.297520661157025	0	0.603305785123967	0.214876033057851	0.0826446280991736	0	0	407.062652587891	2	2	1.35764503479004	0.0980390012264252	10.0799999237061	15	2.05353498458862	1.49244153499603	413.037536621094	30	20	425.440948486328	30	110.45361328125
1	1205	481.663787841797	0	0	0	0	0.900826446280992	0.785123966942149	0	0	0	571.401794433594	2	4	0.574348986148834	1.21911597251892	10.3800001144409	19	2.49823904037476	1.03349614143372	390	300.665924072266	197.230834960938	197.230834960938	202.484573364258	123.693168640137
1	1205	533.385437011719	0	0	0	0	0.900826446280992	0.867768595041322	0	0	0	566.038879394531	2	4	0.574348986148834	1.21911597251892	10.3800001144409	19	2.49823904037476	1.03349614143372	445.533386230469	210.23796081543	200	233.238082885742	210.23796081543	80.6225738525391
1	1205	581.377685546875	0	0	0	0	0.900826446280992	0.884297520661157	0	0	0	559.016967773438	2	4	0.574348986148834	1.21911597251892	10.3800001144409	19	2.49823904037476	1.03349614143372	490.407989501953	140	130	284.60498046875	140	100.498756408691
1	1205	474.236236572266	0	0	0	0	0.900826446280992	0.752066115702479	0	0	0	576.88818359375	2	4	0.574348986148834	1.21911597251892	10.3800001144409	19	2.49823904037476	1.03349614143372	390.128173828125	310.644500732422	192.35383605957	192.35383605957	199.248580932617	133.416641235352
1	1205	447.213592529297	0	0	0	0	0.396694214876033	0.586776859504132	0	0	0	657.343139648438	2	1	0	0	9	10	1.0472559928894	2.35143733024597	510.098022460938	264.764038085938	122.065559387207	148.660690307617	122.065559387207	170
1	1205	499.299499511719	0	0	0	0	0.900826446280992	0.900826446280992	0	0	0	331.058898925781	2	4	0.574348986148834	1.21911597251892	10.3800001144409	19	2.49823904037476	1.03349614143372	252.388595581055	102.956298828125	85.4400405883789	442.040710449219	102.956298828125	150.332962036133
1	1205	559.464050292969	0	0	0	0	0.900826446280992	0.785123966942149	0	0	0	590.3388671875	2	4	0.574348986148834	1.21911597251892	10.3800001144409	19	2.49823904037476	1.03349614143372	516.623657226562	150	140	266.833282470703	150	130
1	1205	560.802978515625	0	0	0	0	0.884297520661157	0.884297520661157	0	0.0165289256198347	0.0165289256198347	538.516479492188	2	4	0.574348986148834	1.21911597251892	10.3800001144409	19	2.49823904037476	1.03349614143372	429.534637451172	186.815414428711	180	260.768096923828	186.815414428711	53.8516464233398
1	1205	573.149169921875	0	0	0	0	0.900826446280992	0.900826446280992	0	0	0	480.208282470703	2	4	0.574348986148834	1.21911597251892	10.3800001144409	19	2.49823904037476	1.03349614143372	321.403167724609	231.948272705078	213.775588989258	288.444091796875	231.948272705078	72.1110229492188
1	1205	447.213592529297	0	0	0	0	0.396694214876033	0.586776859504132	0	0	0	657.343139648438	2	1	0	0	9	10	1.0472559928894	2.35143733024597	510.098022460938	264.764038085938	122.065559387207	148.660690307617	122.065559387207	170
1	1205	550.090881347656	0	0	0	0	0.900826446280992	0.859504132231405	0	0	0	568.242919921875	2	4	0.574348986148834	1.21911597251892	10.3800001144409	19	2.49823904037476	1.03349614143372	470.744079589844	180	170	250.798721313477	180	90.5538482666016
1	1205	560.802978515625	0	0	0	0	0.884297520661157	0.884297520661157	0	0.0165289256198347	0.0165289256198347	538.516479492188	2	4	0.574348986148834	1.21911597251892	10.3800001144409	19	2.49823904037476	1.03349614143372	429.534637451172	186.815414428711	180	260.768096923828	186.815414428711	53.8516464233398
1	1205	332.415405273438	0	0	0	0	0.900826446280992	0.669421487603306	0	0	0	697.710571289062	2	1	0	0	12	10	1.50217700004578	1.65910494327545	414.004821777344	431.740661621094	78.1024932861328	78.1024932861328	114.017539978027	278.567779541016
1	1205	354.682952880859	0	0	0	0	0.900826446280992	0.603305785123967	0	0	0	693.181091308594	2	1	0	0	12	10	1.50217700004578	1.65910494327545	431.393096923828	398.120574951172	80.6225738525391	80.6225738525391	90.5538482666016	241.867736816406
1	1205	262.488098144531	0	0	0.454545454545455	0.388429752066116	0.396694214876033	0.446280991735537	0.0661157024793388	0	0	666.408264160156	1	5	0.637377023696899	1.44464600086212	15.5500001907349	24	2.35941791534424	1.86445772647858	339.705749511719	460.4345703125	0	0	44.7213592529297	332.866333007812
1	1205	380.525939941406	0	0	0	0	0.900826446280992	0.900826446280992	0	0	0	700.071411132812	2	2	1.27279198169708	0.198514997959137	10.3999996185303	17	1.72032594680786	2.35407447814941	254.950973510742	320.156219482422	196.468826293945	367.151184082031	201.246124267578	513.517272949219
1	1205	453.982391357422	0	0	0	0	0.735537190082645	0.900826446280992	0	0	0	726.223083496094	2	2	0.141421005129814	0.688139021396637	7.30000019073486	13	1.57553195953369	2.00779724121094	332.415405273438	270.185119628906	120.415946960449	333.016510009766	120.830459594727	440.454315185547
1	1205	435.660430908203	0	0	0	0	0.834710743801653	0.900826446280992	0	0	0	704.343688964844	2	2	0.141421005129814	0.688139021396637	7.30000019073486	13	1.57553195953369	2.00779724121094	325.576416015625	261.725036621094	140	354.682952880859	136.014709472656	460.108673095703
1	1205	500.099975585938	0	0	0.239669421487603	0	0.446280991735537	0.43801652892562	0	0	0	713.4423828125	2	2	1.13137102127075	0.325082987546921	12	11	1.67030203342438	1.35724318027496	480.104156494141	174.642486572266	28.2842712402344	250	60.8276252746582	260
1	1205	475.078948974609	0	0	0	0	0.900826446280992	0.776859504132231	0	0	0	579.827575683594	2	4	0.574348986148834	1.21911597251892	10.3800001144409	19	2.49823904037476	1.03349614143372	400	301.496276855469	188.679626464844	188.679626464844	193.132080078125	126.491104125977
1	1205	567.274169921875	0	0	0	0	0.900826446280992	0.272727272727273	0	0	0	507.740081787109	2	2	1.35764503479004	0.0980390012264252	10.0799999237061	15	2.05353498458862	1.49244153499603	496.588348388672	70	60	357.351379394531	70	113.137084960938
1	1205	542.033203125	0	0	0	0	0.900826446280992	0.892561983471074	0	0	0	560.802978515625	2	4	0.574348986148834	1.21911597251892	10.3800001144409	19	2.49823904037476	1.03349614143372	447.213592529297	200.249847412109	190	241.867736816406	200.249847412109	76.1577301025391
1	1205	414.366973876953	0	0	0	0	0.900826446280992	0.900826446280992	0	0	0	695.269714355469	2	2	0.141421005129814	0.688139021396637	7.30000019073486	13	1.57553195953369	2.00779724121094	304.795013427734	274.590606689453	160.312194824219	364.005493164062	158.113876342773	480.416473388672
1	1205	438.634246826172	0	0	0	0	0.702479338842975	0.87603305785124	0	0	0	615.873352050781	2	2	0.141421005129814	0.688139021396637	7.30000019073486	13	1.57553195953369	2.00779724121094	388.972991943359	161.554946899414	193.132080078125	453.431365966797	123.693168640137	496.487670898438
1	1205	399.624816894531	0	0	0	0	0.801652892561983	0.421487603305785	0	0	0	549.181213378906	3	1	NA	NA	NA	NA	NA	NA	374.432891845703	161.554946899414	214.009338378906	516.236389160156	114.017539978027	560.892150878906
1	1205	451.884948730469	0	0	0	0	0.710743801652893	0.0247933884297521	0.148760330578512	0	0	523.259033203125	2	1	0	0	18	20	2.3664379119873	1.38402545452118	454.862609863281	82.4621124267578	197.230834960938	544.058837890625	36.0555114746094	540.832702636719
1	1205	368.781768798828	0	0	0	0	0.900826446280992	0.900826446280992	0	0	0	671.192993164062	2	2	0.141421005129814	0.688139021396637	7.30000019073486	13	1.57553195953369	2.00779724121094	220.227157592773	393.192077636719	161.245147705078	304.630920410156	180.277557373047	500
1	1205	402.492248535156	0	0	0	0	0.785123966942149	0.760330578512397	0	0	0	582.49462890625	2	2	0.141421005129814	0.688139021396637	7.30000019073486	13	1.57553195953369	2.00779724121094	362.353424072266	178.885437011719	230.867935180664	480.832611083984	136.014709472656	536.003723144531
1	1205	368.781768798828	0	0	0	0	0.900826446280992	0.900826446280992	0	0	0	697.710571289062	2	2	0.141421005129814	0.688139021396637	7.30000019073486	13	1.57553195953369	2.00779724121094	258.069763183594	378.021148681641	130.384048461914	272.946868896484	147.648223876953	458.802795410156
1	1205	404.969146728516	0	0	0	0	0.900826446280992	0.900826446280992	0	0	0	622.012878417969	2	2	0.141421005129814	0.688139021396637	7.30000019073486	13	1.57553195953369	2.00779724121094	346.554473876953	206.155288696289	199.248580932617	438.634246826172	167.63053894043	511.566223144531
1	1205	447.213592529297	0	0	0	0	0.661157024793388	0.71900826446281	0	0	0	603.738342285156	2	1	0	0	9	10	1.37065601348877	1.84916424751282	403.608734130859	143.178207397461	201.246124267578	468.614990234375	104.40306854248	500.099975585938
1	1205	435.660430908203	0	0	0	0	0.834710743801653	0.900826446280992	0	0	0	704.343688964844	2	2	0.141421005129814	0.688139021396637	7.30000019073486	13	1.57553195953369	2.00779724121094	325.576416015625	261.725036621094	140	354.682952880859	136.014709472656	460.108673095703
1	1205	588.217651367188	0	0	0	0	0.834710743801653	0.834710743801653	0	0.0661157024793388	0.0661157024793388	496.487670898438	2	4	0.574348986148834	1.21911597251892	10.3800001144409	19	2.49823904037476	1.03349614143372	380.788665771484	180	170.293869018555	290.688842773438	180	10
1	1205	554.707153320312	0	0	0	0	0.859504132231405	0.859504132231405	0	0.0413223140495868	0.0413223140495868	532.259338378906	2	4	0.574348986148834	1.21911597251892	10.3800001144409	19	2.49823904037476	1.03349614143372	406.078796386719	202.237487792969	194.16487121582	256.124969482422	202.237487792969	44.7213592529297
1	1205	601.082336425781	0	0	0	0	0.900826446280992	0.900826446280992	0	0	0	446.542266845703	2	4	0.574348986148834	1.21911597251892	10.3800001144409	19	2.49823904037476	1.03349614143372	281.602569580078	230	205.91259765625	322.490295410156	230	100
1	1205	303.64453125	0	0	0	0	0.900826446280992	0.900826446280992	0	0	0	631.347778320312	2	2	0.141421005129814	0.688139021396637	7.30000019073486	13	1.57553195953369	2.00779724121094	215.406585693359	441.021545410156	102.956298828125	256.320098876953	140	492.442901611328
1	1205	240.208236694336	0	0	0	0	0.892561983471074	0.892561983471074	0	0	0	610.737243652344	2	2	1.27279198169708	0.198514997959137	10.3999996185303	17	1.72032594680786	2.35407447814941	155.563491821289	384.837615966797	278.926513671875	488.466979980469	80.6225738525391	653.758361816406
1	1205	477.074432373047	0	0	0	0	0.884297520661157	0.87603305785124	0	0	0	456.508483886719	2	3	1.4982990026474	0.364363998174667	14.789999961853	29	2.50375699996948	1.88391411304474	614.654357910156	139.283889770508	131.52946472168	552.26806640625	139.283889770508	322.024841308594
1	1205	441.814453125	0	0	0	0	0.56198347107438	0.900826446280992	0	0	0	776.208740234375	2	2	0.141421005129814	0.688139021396637	7.30000019073486	13	1.57553195953369	2.00779724121094	339.705749511719	290.688842773438	89.4427185058594	283.196044921875	100	403.112884521484
1	1205	539.073303222656	0	0.0247933884297521	0.132231404958678	0	0.768595041322314	0.181818181818182	0.0247933884297521	0	0	480.208282470703	2	2	1.35764503479004	0.0980390012264252	10.0799999237061	15	2.05353498458862	1.49244153499603	487.647399902344	53.8516464233398	40	382.753173828125	53.8516464233398	116.619041442871
1	1205	501.198577880859	0	0	0.0330578512396694	0	0.867768595041322	0.272727272727273	0	0	0	398.120574951172	2	2	1.35764503479004	0.0980390012264252	10.0799999237061	15	2.05353498458862	1.49244153499603	377.359252929688	67.0820388793945	50.9901962280273	408.044128417969	67.0820388793945	80.6225738525391
1	1205	545.618896484375	0	0	0	0	0.900826446280992	0.818181818181818	0	0	0	577.0615234375	2	4	0.574348986148834	1.21911597251892	10.3800001144409	19	2.49823904037476	1.03349614143372	480.520538330078	180	170	246.981781005859	180	100.498756408691
1	1205	600.333251953125	0	0	0	0	0.834710743801653	0.834710743801653	0	0.0661157024793388	0.0661157024793388	488.773986816406	2	4	0.574348986148834	1.21911597251892	10.3800001144409	19	2.49823904037476	1.03349614143372	398.497161865234	150.332962036133	141.421356201172	308.058441162109	150.332962036133	10
1	1205	599.416381835938	0	0	0	0	0.834710743801653	0.834710743801653	0	0.0661157024793388	0.0661157024793388	477.074432373047	2	2	0.282842993736267	0.673012018203735	10	16	1.76120495796204	2.1190984249115	376.430603027344	160	148.660690307617	312.409973144531	160	0
1	1205	496.487670898438	0	0	0	0	0.900826446280992	0.867768595041322	0	0	0	335.410186767578	2	4	0.574348986148834	1.21911597251892	10.3800001144409	19	2.49823904037476	1.03349614143372	266.270538330078	100	80	440.454315185547	100	141.421356201172
1	1205	586.685607910156	0	0	0	0	0.834710743801653	0.801652892561983	0	0.0661157024793388	0.0661157024793388	475.078948974609	2	2	0.282842993736267	0.673012018203735	10	16	1.76120495796204	2.1190984249115	392.173431396484	140	130.384048461914	322.024841308594	140	0
1	1205	574.282165527344	0	0	0	0	0.834710743801653	0.834710743801653	0	0.0661157024793388	0.0661157024793388	509.901947021484	2	4	0.574348986148834	1.21911597251892	10.3800001144409	19	2.49823904037476	1.03349614143372	388.329742431641	190.262969970703	181.107696533203	276.586334228516	190.262969970703	22.3606796264648
1	1205	522.015319824219	0	0	0	0	0.900826446280992	0.900826446280992	0	0	0	550.090881347656	2	4	0.574348986148834	1.21911597251892	10.3800001144409	19	2.49823904037476	1.03349614143372	401.123413085938	241.867736816406	222.036026000977	226.274169921875	222.036026000977	72.1110229492188
1	1205	545.618896484375	0	0	0	0	0.900826446280992	0.818181818181818	0	0	0	577.0615234375	2	4	0.574348986148834	1.21911597251892	10.3800001144409	19	2.49823904037476	1.03349614143372	480.520538330078	180	170	246.981781005859	180	100.498756408691
1	1205	581.807556152344	0	0	0	0	0.834710743801653	0.801652892561983	0	0.0661157024793388	0.0661157024793388	466.476165771484	2	2	0.282842993736267	0.673012018203735	10	16	1.76120495796204	2.1190984249115	382.753173828125	140	130	328.024383544922	140	0
1	1205	465.295593261719	0	0	0	0	0.553719008264463	0.611570247933884	0	0	0	635.05908203125	2	2	1.13137102127075	0.325082987546921	12	11	1.67030203342438	1.35724318027496	490.407989501953	259.615112304688	144.222045898438	165.529449462891	144.222045898438	147.648223876953
1	1205	517.397338867188	0	0	0	0	0.900826446280992	0.867768595041322	0	0	0	509.901947021484	2	4	0.574348986148834	1.21911597251892	10.3800001144409	19	2.49823904037476	1.03349614143372	302.654907226562	260	205.91259765625	265.706604003906	260	170.880081176758
1	1205	581.807556152344	0	0	0	0	0.834710743801653	0.801652892561983	0	0.0661157024793388	0.0661157024793388	466.476165771484	2	2	0.282842993736267	0.673012018203735	10	16	1.76120495796204	2.1190984249115	382.753173828125	140	130	328.024383544922	140	0
1	1205	528.01513671875	0	0	0	0	0.900826446280992	0.900826446280992	0	0	0	541.202392578125	2	4	0.574348986148834	1.21911597251892	10.3800001144409	19	2.49823904037476	1.03349614143372	391.152130126953	240.831893920898	230.21728515625	233.452346801758	230.21728515625	67.0820388793945
1	1205	558.032287597656	0	0	0	0	0.900826446280992	0.900826446280992	0	0	0	460.651702880859	2	4	0.574348986148834	1.21911597251892	10.3800001144409	19	2.49823904037476	1.03349614143372	245.153015136719	200.249847412109	147.648223876953	304.795013427734	200.249847412109	208.086517333984
1	1205	599.416381835938	0	0	0	0	0.834710743801653	0.834710743801653	0	0.0661157024793388	0.0661157024793388	477.074432373047	2	2	0.282842993736267	0.673012018203735	10	16	1.76120495796204	2.1190984249115	376.430603027344	160	148.660690307617	312.409973144531	160	0
1	1205	604.152282714844	0	0	0	0	0.834710743801653	0.834710743801653	0	0.0661157024793388	0.0661157024793388	485.489440917969	2	2	0.282842993736267	0.673012018203735	10	16	1.76120495796204	2.1190984249115	386.005187988281	160	150.332962036133	306.104553222656	160	0
1	1205	483.011383056641	0	0	0	0	0.900826446280992	0.743801652892562	0	0	0	532.259338378906	2	4	0.574348986148834	1.21911597251892	10.3800001144409	19	2.49823904037476	1.03349614143372	299.666473388672	250.59928894043	141.421356201172	222.036026000977	250.59928894043	297.321380615234
[truncated: 14,836 more rows]
