# Supplementary material for: Habitat selection of black grouse in an isolated population in northern Germany—the importance of mixing dry and wet habitats
Source: PeerJ. 2022 Oct 17;10:e14161. doi: 10.7717/peerj.14161 (PMC9583852; doi:10.7717/peerj.14161)
Supplement: Supplemental Information 6 [file peerj-10-14161-s006.txt]

variable	description
pb	presence (1) / background point (0)
anid	animal ID
dw	Distance [km] to forest
buh	shrub formations availability (solitary trees and scattered shrub)
suf	waters availability
mun	Raised bogs, mires, and fens avaiability
d	open siol (dunes) availability
hc	Sand heaths availability
r	Natural grasslands availability
g	grassland (pastures) availability
a	agricultural land availability
u	ruderal area availability
dpuo	Distance [km] to infrastructure (settlement, roads, trails)
HE	habitat suitability (old approach)
nbiot	number of biotope types
cvbiot	Coefficient of variation of biotope types
sibiot	Shannon Index of biotope types
DG	Summed cover rate of food plants
nveg	Number of plant species
siveg	Shannon Index of plant species
cvveg	Coefficient of variation of plant species
dbuh	Distance [km] to shrub formations
dsuf	Distance [km] to waters
dmun	Distance [km] to raised bogs, mires, and fens
dd	Distance [km] to open soil (dunes)
dg	Distance [km] to grassland (pastures)
da	Distance [km] to agricultural land
